# Supplementary material for: Prediction of mammalian tissue-specific CLOCK–BMAL1 binding to E-box DNA motifs
Source: Sci Rep. 2023 May 12;13:7742. doi: 10.1038/s41598-023-34115-w (PMC10182026; doi:10.1038/s41598-023-34115-w)
Supplement: Supplementary file 6 — Supplementary Information 6. [file 41598_2023_34115_MOESM6_ESM.csv]

Seq-4_A	Seq-4_C	Seq-4_G	Seq-4_T	Seq-3_A	Seq-3_C	Seq-3_G	Seq-3_T	Seq-2_A	Seq-2_C	Seq-2_G	Seq-2_T	Seq-1_A	Seq-1_C	Seq-1_G	Seq-1_T	Seq1_A	Seq1_C	Seq1_G	Seq1_T	Seq2_A	Seq2_C	Seq2_G	Seq2_T	Seq3_A	Seq3_C	Seq3_G	Seq3_T	Seq4_A	Seq4_C	Seq4_G	Seq4_T	Seq5_A	Seq5_C	Seq5_G	Seq5_T	Seq6_A	Seq6_C	Seq6_G	Seq6_T	Seq+1_A	Seq+1_C	Seq+1_G	Seq+1_T	Seq+2_A	Seq+2_C	Seq+2_G	Seq+2_T	Seq+3_A	Seq+3_C
1	0	0	0	0	0	1	0	0	0	1	0	0	0	0	1	0	1	0	0	1	0	0	0	1	0	0	0	0	0	0	1	0	0	0	1	0	0	1	0	1	0	0	0	1	0	0	0	1	0
1	0	0	0	0	0	1	0	0	0	0	1	0	1	0	0	0	1	0	0	1	0	0	0	0	0	1	0	0	1	0	0	0	0	0	1	0	0	1	0	0	1	0	0	0	1	0	0	0	1
0	0	1	0	0	0	1	0	0	0	1	0	0	0	1	0	0	1	0	0	1	0	0	0	0	0	1	0	0	0	1	0	0	0	0	1	0	0	1	0	0	0	1	0	0	0	1	0	0	0
0	0	0	1	0	0	1	0	0	1	0	0	0	0	0	1	0	1	0	0	1	0	0	0	1	0	0	0	0	1	0	0	0	0	0	1	0	0	1	0	0	0	0	1	1	0	0	0	1	0
0	0	0	1	0	0	1	0	1	0	0	0	0	0	0	1	0	1	0	0	1	0	0	0	1	0	0	0	0	1	0	0	0	0	0	1	0	0	1	0	0	1	0	0	1	0	0	0	1	0
0	0	1	0	0	0	1	0	0	0	1	0	0	0	0	1	0	1	0	0	1	0	0	0	0	0	1	0	0	1	0	0	0	0	0	1	0	0	1	0	0	1	0	0	0	1	0	0	0	1
0	0	1	0	0	1	0	0	0	0	0	1	0	0	1	0	0	1	0	0	1	0	0	0	0	1	0	0	0	0	1	0	0	0	0	1	0	0	1	0	1	0	0	0	0	1	0	0	0	1
0	1	0	0	0	0	0	1	0	0	0	1	0	0	1	0	0	1	0	0	1	0	0	0	0	0	1	0	1	0	0	0	0	0	0	1	0	0	1	0	0	1	0	0	0	0	0	1	0	0
1	0	0	0	0	0	1	0	0	0	1	0	1	0	0	0	0	1	0	0	1	0	0	0	0	1	0	0	0	1	0	0	0	0	0	1	0	0	1	0	0	0	1	0	0	0	1	0	1	0
0	0	0	1	0	0	1	0	0	0	1	0	1	0	0	0	0	1	0	0	1	0	0	0	0	1	0	0	0	0	1	0	0	0	0	1	0	0	1	0	0	1	0	0	0	0	1	0	0	0
0	0	0	1	0	0	0	1	0	0	0	1	0	0	0	1	0	1	0	0	1	0	0	0	0	1	0	0	0	0	1	0	0	0	0	1	0	0	1	0	0	0	0	1	0	1	0	0	0	1
0	1	0	0	0	0	1	0	0	0	0	1	0	1	0	0	0	1	0	0	1	0	0	0	0	0	1	0	0	1	0	0	0	0	0	1	0	0	1	0	0	1	0	0	0	0	1	0	0	1
0	1	0	0	0	1	0	0	1	0	0	0	1	0	0	0	0	1	0	0	1	0	0	0	1	0	0	0	1	0	0	0	0	0	0	1	0	0	1	0	0	0	1	0	1	0	0	0	0	0
0	0	1	0	1	0	0	0	0	0	1	0	1	0	0	0	0	1	0	0	1	0	0	0	0	1	0	0	0	0	1	0	0	0	0	1	0	0	1	0	0	1	0	0	0	1	0	0	0	1
0	1	0	0	1	0	0	0	0	1	0	0	0	0	1	0	0	1	0	0	1	0	0	0	0	1	0	0	0	0	1	0	0	0	0	1	0	0	1	0	0	0	0	1	1	0	0	0	0	1
0	1	0	0	1	0	0	0	1	0	0	0	1	0	0	0	0	1	0	0	1	0	0	0	0	0	1	0	1	0	0	0	0	0	0	1	0	0	1	0	0	0	1	0	0	0	1	0	0	1
0	0	0	1	1	0	0	0	0	0	0	1	0	1	0	0	0	1	0	0	1	0	0	0	0	0	0	1	0	0	1	0	0	0	0	1	0	0	1	0	0	0	1	0	0	0	1	0	0	1
1	0	0	0	0	0	0	1	0	1	0	0	1	0	0	0	0	1	0	0	1	0	0	0	0	1	0	0	0	0	1	0	0	0	0	1	0	0	1	0	0	0	0	1	0	0	0	1	0	0
0	0	1	0	1	0	0	0	0	1	0	0	1	0	0	0	0	1	0	0	1	0	0	0	1	0	0	0	0	0	0	1	0	0	0	1	0	0	1	0	0	1	0	0	0	0	1	0	0	0
1	0	0	0	1	0	0	0	0	0	1	0	0	0	0	1	0	1	0	0	1	0	0	0	0	0	0	1	0	1	0	0	0	0	0	1	0	0	1	0	1	0	0	0	0	0	1	0	1	0
0	0	1	0	0	0	1	0	1	0	0	0	0	1	0	0	0	1	0	0	1	0	0	0	0	0	1	0	0	0	1	0	0	0	0	1	0	0	1	0	0	0	1	0	0	1	0	0	1	0
0	0	0	1	0	1	0	0	0	1	0	0	0	0	0	1	0	1	0	0	1	0	0	0	0	1	0	0	1	0	0	0	0	0	0	1	0	0	1	0	0	1	0	0	1	0	0	0	0	1
1	0	0	0	0	0	1	0	0	0	1	0	0	0	1	0	0	1	0	0	1	0	0	0	0	1	0	0	0	0	1	0	0	0	0	1	0	0	1	0	0	0	1	0	0	1	0	0	0	1
1	0	0	0	1	0	0	0	1	0	0	0	1	0	0	0	0	1	0	0	1	0	0	0	0	1	0	0	0	0	1	0	0	0	0	1	0	0	1	0	1	0	0	0	0	1	0	0	0	0
0	0	1	0	1	0	0	0	1	0	0	0	0	1	0	0	0	1	0	0	1	0	0	0	0	0	0	1	0	0	1	0	0	0	0	1	0	0	1	0	1	0	0	0	0	0	1	0	0	0
0	0	0	1	1	0	0	0	1	0	0	0	0	0	1	0	0	1	0	0	1	0	0	0	0	1	0	0	0	0	1	0	0	0	0	1	0	0	1	0	1	0	0	0	0	1	0	0	0	1
1	0	0	0	1	0	0	0	0	0	1	0	0	0	0	1	0	1	0	0	1	0	0	0	0	0	1	0	0	0	1	0	0	0	0	1	0	0	1	0	0	0	1	0	1	0	0	0	1	0
0	0	0	1	0	0	1	0	0	0	1	0	0	1	0	0	0	1	0	0	1	0	0	0	0	1	0	0	0	0	1	0	0	0	0	1	0	0	1	0	0	0	0	1	0	1	0	0	0	0
0	0	0	1	0	0	1	0	0	0	0	1	0	0	0	1	0	1	0	0	1	0	0	0	0	0	0	1	0	0	0	1	0	0	0	1	0	0	1	0	0	0	1	0	1	0	0	0	1	0
0	0	0	1	0	0	0	1	0	1	0	0	1	0	0	0	0	1	0	0	1	0	0	0	1	0	0	0	0	1	0	0	0	0	0	1	0	0	1	0	0	0	1	0	0	0	1	0	0	0
1	0	0	0	1	0	0	0	0	0	1	0	0	0	0	1	0	1	0	0	1	0	0	0	0	0	1	0	0	0	0	1	0	0	0	1	0	0	1	0	0	0	0	1	0	0	1	0	0	1
0	1	0	0	0	0	1	0	0	1	0	0	0	0	1	0	0	1	0	0	1	0	0	0	0	1	0	0	0	0	1	0	0	0	0	1	0	0	1	0	1	0	0	0	0	1	0	0	0	1
0	1	0	0	0	0	1	0	0	0	0	1	0	0	1	0	0	1	0	0	1	0	0	0	0	1	0	0	0	0	0	1	0	0	0	1	0	0	1	0	0	0	0	1	0	0	1	0	0	1
0	0	0	1	0	0	0	1	0	0	0	1	0	0	0	1	0	1	0	0	1	0	0	0	0	0	0	1	0	0	1	0	0	0	0	1	0	0	1	0	0	1	0	0	0	1	0	0	0	1
0	0	1	0	1	0	0	0	0	0	0	1	0	0	1	0	0	1	0	0	1	0	0	0	0	0	1	0	0	0	0	1	0	0	0	1	0	0	1	0	0	0	0	1	0	1	0	0	0	1
0	0	0	1	0	0	0	1	0	0	0	1	0	0	0	1	0	1	0	0	1	0	0	0	0	1	0	0	0	0	1	0	0	0	0	1	0	0	1	0	0	0	0	1	1	0	0	0	0	1
0	1	0	0	0	1	0	0	1	0	0	0	0	0	1	0	0	1	0	0	1	0	0	0	0	0	0	1	0	1	0	0	0	0	0	1	0	0	1	0	0	1	0	0	1	0	0	0	0	0
1	0	0	0	1	0	0	0	0	1	0	0	1	0	0	0	0	1	0	0	1	0	0	0	0	0	0	1	0	1	0	0	0	0	0	1	0	0	1	0	0	0	1	0	0	1	0	0	0	1
0	0	0	1	0	1	0	0	0	1	0	0	1	0	0	0	0	1	0	0	1	0	0	0	0	1	0	0	0	1	0	0	0	0	0	1	0	0	1	0	1	0	0	0	0	1	0	0	0	0
0	0	0	1	0	0	0	1	0	1	0	0	0	0	1	0	0	1	0	0	1	0	0	0	0	1	0	0	0	0	1	0	0	0	0	1	0	0	1	0	1	0	0	0	0	1	0	0	1	0
0	0	1	0	0	0	0	1	0	0	1	0	0	1	0	0	0	1	0	0	1	0	0	0	0	1	0	0	0	1	0	0	0	0	0	1	0	0	1	0	1	0	0	0	0	0	1	0	0	0
0	0	1	0	0	1	0	0	0	0	1	0	0	0	1	0	0	1	0	0	1	0	0	0	0	0	1	0	0	0	1	0	0	0	0	1	0	0	1	0	1	0	0	0	0	1	0	0	0	0
1	0	0	0	0	0	1	0	0	1	0	0	0	0	1	0	0	1	0	0	1	0	0	0	0	1	0	0	0	0	1	0	0	0	0	1	0	0	1	0	0	0	1	0	0	0	0	1	0	0
0	0	1	0	0	1	0	0	1	0	0	0	0	0	1	0	0	1	0	0	1	0	0	0	0	0	0	1	0	0	1	0	0	0	0	1	0	0	1	0	0	1	0	0	0	0	1	0	0	0
0	0	0	1	0	1	0	0	0	0	0	1	0	1	0	0	0	1	0	0	1	0	0	0	0	0	1	0	0	0	1	0	0	0	0	1	0	0	1	0	1	0	0	0	1	0	0	0	0	0
1	0	0	0	0	1	0	0	1	0	0	0	1	0	0	0	0	1	0	0	1	0	0	0	0	1	0	0	0	0	1	0	0	0	0	1	0	0	1	0	0	0	1	0	1	0	0	0	0	1
1	0	0	0	0	1	0	0	0	0	1	0	0	0	0	1	0	1	0	0	1	0	0	0	0	1	0	0	0	0	1	0	0	0	0	1	0	0	1	0	0	0	1	0	0	0	1	0	0	1
0	0	1	0	0	1	0	0	0	1	0	0	0	1	0	0	0	1	0	0	1	0	0	0	0	1	0	0	0	0	1	0	0	0	0	1	0	0	1	0	0	1	0	0	1	0	0	0	0	0
1	0	0	0	0	0	1	0	0	0	1	0	0	0	0	1	0	1	0	0	1	0	0	0	0	1	0	0	1	0	0	0	0	0	0	1	0	0	1	0	0	0	0	1	0	0	0	1	1	0
0	1	0	0	0	0	0	1	0	0	1	0	0	0	1	0	0	1	0	0	1	0	0	0	0	0	1	0	0	1	0	0	0	0	0	1	0	0	1	0	0	1	0	0	0	0	0	1	0	1
0	0	0	1	0	0	1	0	1	0	0	0	0	0	1	0	0	1	0	0	1	0	0	0	0	1	0	0	0	0	0	1	0	0	0	1	0	0	1	0	0	0	1	0	0	1	0	0	1	0
0	1	0	0	0	0	1	0	0	0	1	0	0	1	0	0	0	1	0	0	1	0	0	0	0	0	0	1	0	0	1	0	0	0	0	1	0	0	1	0	0	1	0	0	0	1	0	0	0	0
1	0	0	0	0	1	0	0	0	1	0	0	0	1	0	0	0	1	0	0	1	0	0	0	0	1	0	0	0	0	0	1	0	0	0	1	0	0	1	0	0	1	0	0	0	1	0	0	0	1
1	0	0	0	0	0	1	0	0	0	1	0	1	0	0	0	0	1	0	0	1	0	0	0	0	1	0	0	0	0	1	0	0	0	0	1	0	0	1	0	0	1	0	0	0	0	0	1	0	0
0	0	1	0	0	0	1	0	0	0	1	0	0	1	0	0	0	1	0	0	1	0	0	0	0	1	0	0	0	0	1	0	0	0	0	1	0	0	1	0	1	0	0	0	0	1	0	0	0	1
0	1	0	0	0	1	0	0	0	1	0	0	0	0	0	1	0	1	0	0	1	0	0	0	0	1	0	0	0	0	1	0	0	0	0	1	0	0	1	0	0	0	1	0	0	1	0	0	0	1
0	1	0	0	0	0	0	1	0	0	1	0	0	0	0	1	0	1	0	0	1	0	0	0	0	1	0	0	1	0	0	0	0	0	0	1	0	0	1	0	0	1	0	0	0	1	0	0	1	0
1	0	0	0	0	0	1	0	0	0	0	1	0	1	0	0	0	1	0	0	1	0	0	0	0	0	1	0	0	0	0	1	0	0	0	1	0	0	1	0	0	1	0	0	1	0	0	0	0	1
0	1	0	0	0	1	0	0	0	1	0	0	1	0	0	0	0	1	0	0	1	0	0	0	0	1	0	0	0	0	1	0	0	0	0	1	0	0	1	0	1	0	0	0	0	0	1	0	0	1
0	0	1	0	1	0	0	0	0	0	1	0	0	0	0	1	0	1	0	0	1	0	0	0	0	1	0	0	0	0	1	0	0	0	0	1	0	0	1	0	0	0	0	1	0	1	0	0	0	1
0	1	0	0	0	0	0	1	0	0	0	1	0	1	0	0	0	1	0	0	1	0	0	0	0	1	0	0	0	1	0	0	0	0	0	1	0	0	1	0	1	0	0	0	1	0	0	0	0	1
0	0	1	0	1	0	0	0	0	0	0	1	1	0	0	0	0	1	0	0	1	0	0	0	0	0	0	1	0	0	0	1	0	0	0	1	0	0	1	0	0	0	1	0	1	0	0	0	1	0
0	1	0	0	0	0	0	1	1	0	0	0	1	0	0	0	0	1	0	0	1	0	0	0	0	0	0	1	0	0	1	0	0	0	0	1	0	0	1	0	1	0	0	0	0	0	1	0	0	0
0	0	1	0	0	1	0	0	0	0	0	1	0	1	0	0	0	1	0	0	1	0	0	0	0	1	0	0	0	0	1	0	0	0	0	1	0	0	1	0	0	1	0	0	1	0	0	0	0	1
0	1	0	0	1	0	0	0	0	0	0	1	1	0	0	0	0	1	0	0	1	0	0	0	0	0	1	0	0	0	0	1	0	0	0	1	0	0	1	0	1	0	0	0	0	0	1	0	0	0
0	0	0	1	0	0	1	0	1	0	0	0	0	1	0	0	0	1	0	0	1	0	0	0	1	0	0	0	0	0	0	1	0	0	0	1	0	0	1	0	0	0	1	0	1	0	0	0	0	0
0	0	0	1	0	1	0	0	0	0	0	1	0	0	1	0	0	1	0	0	1	0	0	0	0	0	1	0	0	0	1	0	0	0	0	1	0	0	1	0	0	0	0	1	0	0	0	1	0	1
0	1	0	0	0	0	1	0	0	0	1	0	0	0	1	0	0	1	0	0	1	0	0	0	0	1	0	0	0	0	1	0	0	0	0	1	0	0	1	0	1	0	0	0	0	0	1	0	0	0
0	0	0	1	0	0	0	1	0	0	1	0	0	1	0	0	0	1	0	0	1	0	0	0	0	1	0	0	0	0	1	0	0	0	0	1	0	0	1	0	0	0	0	1	0	0	1	0	0	0
0	0	0	1	0	0	1	0	0	1	0	0	0	0	1	0	0	1	0	0	1	0	0	0	0	1	0	0	0	0	1	0	0	0	0	1	0	0	1	0	0	1	0	0	1	0	0	0	0	0
0	0	0	1	0	1	0	0	0	1	0	0	1	0	0	0	0	1	0	0	1	0	0	0	0	0	1	0	0	0	1	0	0	0	0	1	0	0	1	0	0	0	0	1	0	0	1	0	0	0
0	0	1	0	0	1	0	0	0	0	0	1	0	1	0	0	0	1	0	0	1	0	0	0	0	1	0	0	0	1	0	0	0	0	0	1	0	0	1	0	0	1	0	0	0	1	0	0	0	0
0	0	1	0	0	1	0	0	0	1	0	0	0	1	0	0	0	1	0	0	1	0	0	0	0	0	1	0	0	1	0	0	0	0	0	1	0	0	1	0	0	0	1	0	0	1	0	0	0	1
0	0	1	0	0	1	0	0	0	1	0	0	1	0	0	0	0	1	0	0	1	0	0	0	0	1	0	0	0	1	0	0	0	0	0	1	0	0	1	0	0	1	0	0	0	1	0	0	0	0
0	0	1	0	0	0	1	0	1	0	0	0	0	1	0	0	0	1	0	0	1	0	0	0	0	0	0	1	0	0	1	0	0	0	0	1	0	0	1	0	0	0	1	0	0	0	0	1	0	1
0	1	0	0	0	0	0	1	0	0	0	1	1	0	0	0	0	1	0	0	1	0	0	0	0	1	0	0	0	0	1	0	0	0	0	1	0	0	1	0	0	1	0	0	0	1	0	0	0	0
0	0	0	1	1	0	0	0	0	1	0	0	1	0	0	0	0	1	0	0	1	0	0	0	0	0	0	1	0	1	0	0	0	0	0	1	0	0	1	0	1	0	0	0	0	0	1	0	1	0
0	1	0	0	0	0	1	0	1	0	0	0	1	0	0	0	0	1	0	0	1	0	0	0	0	1	0	0	0	0	1	0	0	0	0	1	0	0	1	0	1	0	0	0	1	0	0	0	0	0
0	0	0	1	0	0	1	0	1	0	0	0	0	0	0	1	0	1	0	0	1	0	0	0	1	0	0	0	0	0	1	0	0	0	0	1	0	0	1	0	0	0	0	1	0	0	1	0	1	0
0	1	0	0	0	1	0	0	0	0	1	0	0	1	0	0	0	1	0	0	1	0	0	0	0	0	0	1	0	0	0	1	0	0	0	1	0	0	1	0	0	1	0	0	0	0	1	0	0	0
0	0	0	1	0	0	0	1	0	1	0	0	0	1	0	0	0	1	0	0	1	0	0	0	1	0	0	0	0	0	1	0	0	0	0	1	0	0	1	0	0	1	0	0	0	0	0	1	0	0
0	1	0	0	0	0	0	1	0	0	1	0	0	1	0	0	0	1	0	0	1	0	0	0	0	1	0	0	0	0	1	0	0	0	0	1	0	0	1	0	0	0	1	0	0	1	0	0	0	1
0	0	1	0	0	1	0	0	0	0	0	1	1	0	0	0	0	1	0	0	1	0	0	0	0	0	1	0	0	0	1	0	0	0	0	1	0	0	1	0	1	0	0	0	0	0	1	0	0	0
1	0	0	0	0	0	0	1	0	0	0	1	0	1	0	0	0	1	0	0	1	0	0	0	1	0	0	0	0	0	1	0	0	0	0	1	0	0	1	0	0	0	0	1	0	0	0	1	0	1
0	1	0	0	1	0	0	0	0	0	1	0	0	0	0	1	0	1	0	0	1	0	0	0	0	1	0	0	0	0	1	0	0	0	0	1	0	0	1	0	0	0	0	1	0	0	1	0	1	0
0	1	0	0	0	1	0	0	0	0	0	1	1	0	0	0	0	1	0	0	1	0	0	0	0	1	0	0	0	0	1	0	0	0	0	1	0	0	1	0	1	0	0	0	0	1	0	0	0	1
0	0	1	0	0	0	1	0	0	0	1	0	1	0	0	0	0	1	0	0	1	0	0	0	0	1	0	0	0	0	1	0	0	0	0	1	0	0	1	0	1	0	0	0	0	1	0	0	1	0
0	1	0	0	0	0	0	1	0	1	0	0	0	0	0	1	0	1	0	0	1	0	0	0	0	0	1	0	0	1	0	0	0	0	0	1	0	0	1	0	1	0	0	0	0	0	1	0	0	0
0	0	0	1	0	1	0	0	1	0	0	0	0	0	1	0	0	1	0	0	1	0	0	0	0	0	1	0	0	1	0	0	0	0	0	1	0	0	1	0	0	0	1	0	0	0	1	0	0	1
0	1	0	0	0	0	0	1	1	0	0	0	0	0	1	0	0	1	0	0	1	0	0	0	1	0	0	0	0	0	1	0	0	0	0	1	0	0	1	0	0	1	0	0	1	0	0	0	1	0
0	1	0	0	0	0	1	0	0	1	0	0	1	0	0	0	0	1	0	0	1	0	0	0	0	0	1	0	0	0	0	1	0	0	0	1	0	0	1	0	0	1	0	0	1	0	0	0	0	1
0	1	0	0	0	0	0	1	0	0	1	0	1	0	0	0	0	1	0	0	1	0	0	0	0	1	0	0	0	0	1	0	0	0	0	1	0	0	1	0	0	0	0	1	0	0	1	0	0	0
0	0	0	1	0	0	1	0	0	0	1	0	0	0	0	1	0	1	0	0	1	0	0	0	0	1	0	0	0	0	1	0	0	0	0	1	0	0	1	0	0	1	0	0	0	1	0	0	1	0
0	1	0	0	0	0	0	1	0	0	1	0	0	1	0	0	0	1	0	0	1	0	0	0	0	1	0	0	0	1	0	0	0	0	0	1	0	0	1	0	0	0	1	0	0	0	1	0	0	1
0	1	0	0	1	0	0	0	0	1	0	0	0	0	1	0	0	1	0	0	1	0	0	0	0	1	0	0	0	0	1	0	0	0	0	1	0	0	1	0	0	0	1	0	0	1	0	0	0	0
0	0	1	0	0	1	0	0	0	0	0	1	0	1	0	0	0	1	0	0	1	0	0	0	0	1	0	0	0	0	1	0	0	0	0	1	0	0	1	0	0	0	1	0	1	0	0	0	0	0
0	0	0	1	0	0	1	0	0	0	0	1	0	0	1	0	0	1	0	0	1	0	0	0	1	0	0	0	0	1	0	0	0	0	0	1	0	0	1	0	0	0	1	0	0	0	1	0	1	0
0	1	0	0	0	0	0	1	0	0	1	0	0	1	0	0	0	1	0	0	1	0	0	0	0	1	0	0	0	1	0	0	0	0	0	1	0	0	1	0	0	1	0	0	0	0	0	1	0	0
0	0	1	0	0	0	0	1	0	1	0	0	0	1	0	0	0	1	0	0	1	0	0	0	0	0	0	1	0	0	1	0	0	0	0	1	0	0	1	0	0	0	0	1	0	0	0	1	1	0
0	1	0	0	0	0	0	1	0	0	1	0	1	0	0	0	0	1	0	0	1	0	0	0	0	1	0	0	0	0	1	0	0	0	0	1	0	0	1	0	0	1	0	0	1	0	0	0	0	0
0	0	1	0	0	0	1	0	1	0	0	0	0	0	1	0	0	1	0	0	1	0	0	0	0	0	1	0	0	1	0	0	0	0	0	1	0	0	1	0	1	0	0	0	0	1	0	0	0	0
0	1	0	0	0	1	0	0	0	0	0	1	0	1	0	0	0	1	0	0	1	0	0	0	0	1	0	0	1	0	0	0	0	0	0	1	0	0	1	0	1	0	0	0	0	1	0	0	0	0
1	0	0	0	0	0	1	0	0	1	0	0	0	0	0	1	0	1	0	0	1	0	0	0	0	0	0	1	0	1	0	0	0	0	0	1	0	0	1	0	0	0	0	1	0	0	0	1	0	0
0	0	1	0	1	0	0	0	0	1	0	0	0	0	1	0	0	1	0	0	1	0	0	0	0	1	0	0	0	0	0	1	0	0	0	1	0	0	1	0	0	0	0	1	0	1	0	0	0	1
1	0	0	0	0	1	0	0	0	1	0	0	0	1	0	0	0	1	0	0	1	0	0	0	1	0	0	0	0	0	1	0	0	0	0	1	0	0	1	0	1	0	0	0	1	0	0	0	0	0
1	0	0	0	0	0	1	0	0	0	1	0	0	1	0	0	0	1	0	0	1	0	0	0	1	0	0	0	1	0	0	0	0	0	0	1	0	0	1	0	1	0	0	0	0	0	1	0	0	1
1	0	0	0	0	1	0	0	0	1	0	0	0	0	0	1	0	1	0	0	1	0	0	0	0	1	0	0	0	0	1	0	0	0	0	1	0	0	1	0	0	0	1	0	0	1	0	0	0	0
1	0	0	0	0	0	1	0	0	0	1	0	0	0	1	0	0	1	0	0	1	0	0	0	0	1	0	0	0	0	1	0	0	0	0	1	0	0	1	0	0	1	0	0	1	0	0	0	0	0
0	1	0	0	0	0	1	0	0	1	0	0	0	0	1	0	0	1	0	0	1	0	0	0	0	1	0	0	0	0	1	0	0	0	0	1	0	0	1	0	0	1	0	0	0	0	0	1	0	1
0	0	1	0	1	0	0	0	0	0	1	0	0	0	1	0	0	1	0	0	1	0	0	0	1	0	0	0	0	0	1	0	0	0	0	1	0	0	1	0	0	0	0	1	0	0	0	1	0	1
0	1	0	0	0	0	1	0	0	0	1	0	0	1	0	0	0	1	0	0	1	0	0	0	0	0	1	0	0	1	0	0	0	0	0	1	0	0	1	0	0	0	0	1	0	0	0	1	0	0
0	0	0	1	0	0	1	0	0	0	1	0	0	1	0	0	0	1	0	0	1	0	0	0	0	1	0	0	1	0	0	0	0	0	0	1	0	0	1	0	0	0	1	0	1	0	0	0	0	1
0	0	0	1	0	0	1	0	1	0	0	0	0	0	1	0	0	1	0	0	1	0	0	0	0	1	0	0	0	0	1	0	0	0	0	1	0	0	1	0	0	1	0	0	1	0	0	0	0	0
0	0	0	1	0	0	0	1	0	1	0	0	0	1	0	0	0	1	0	0	1	0	0	0	0	1	0	0	0	0	1	0	0	0	0	1	0	0	1	0	1	0	0	0	0	0	1	0	0	0
1	0	0	0	0	0	0	1	0	0	0	1	1	0	0	0	0	1	0	0	1	0	0	0	0	1	0	0	0	0	1	0	0	0	0	1	0	0	1	0	1	0	0	0	0	0	1	0	0	1
0	0	1	0	1	0	0	0	1	0	0	0	1	0	0	0	0	1	0	0	1	0	0	0	1	0	0	0	0	1	0	0	0	0	0	1	0	0	1	0	0	1	0	0	0	0	0	1	0	0
0	0	0	1	0	0	1	0	0	0	0	1	0	0	1	0	0	1	0	0	1	0	0	0	0	0	0	1	0	0	1	0	0	0	0	1	0	0	1	0	0	0	1	0	0	0	1	0	1	0
0	0	1	0	0	0	0	1	0	0	1	0	0	0	0	1	0	1	0	0	1	0	0	0	0	1	0	0	0	0	1	0	0	0	0	1	0	0	1	0	0	0	1	0	1	0	0	0	0	1
0	1	0	0	1	0	0	0	0	1	0	0	1	0	0	0	0	1	0	0	1	0	0	0	1	0	0	0	0	1	0	0	0	0	0	1	0	0	1	0	0	0	0	1	0	0	0	1	1	0
0	0	1	0	0	0	0	1	0	0	1	0	0	0	0	1	0	1	0	0	1	0	0	0	0	1	0	0	0	1	0	0	0	0	0	1	0	0	1	0	0	1	0	0	1	0	0	0	0	0
0	1	0	0	1	0	0	0	0	0	1	0	1	0	0	0	0	1	0	0	1	0	0	0	0	1	0	0	0	0	1	0	0	0	0	1	0	0	1	0	1	0	0	0	0	1	0	0	1	0
0	0	1	0	0	0	1	0	0	0	1	0	1	0	0	0	0	1	0	0	1	0	0	0	0	1	0	0	0	0	1	0	0	0	0	1	0	0	1	0	0	0	0	1	0	0	1	0	0	0
0	0	1	0	0	0	1	0	0	0	1	0	1	0	0	0	0	1	0	0	1	0	0	0	0	0	1	0	0	0	1	0	0	0	0	1	0	0	1	0	0	0	0	1	0	1	0	0	0	0
1	0	0	0	1	0	0	0	0	0	1	0	0	1	0	0	0	1	0	0	1	0	0	0	0	1	0	0	0	0	1	0	0	0	0	1	0	0	1	0	0	0	1	0	0	0	1	0	0	1
0	1	0	0	1	0	0	0	0	0	1	0	1	0	0	0	0	1	0	0	1	0	0	0	0	0	1	0	0	0	1	0	0	0	0	1	0	0	1	0	1	0	0	0	0	1	0	0	0	0
0	0	1	0	1	0	0	0	1	0	0	0	0	0	1	0	0	1	0	0	1	0	0	0	0	0	0	1	0	0	1	0	0	0	0	1	0	0	1	0	0	0	1	0	0	1	0	0	0	0
1	0	0	0	0	0	1	0	0	1	0	0	0	1	0	0	0	1	0	0	1	0	0	0	0	0	0	1	0	0	1	0	0	0	0	1	0	0	1	0	0	1	0	0	0	1	0	0	1	0
0	1	0	0	0	0	0	1	1	0	0	0	0	0	1	0	0	1	0	0	1	0	0	0	0	0	1	0	0	1	0	0	0	0	0	1	0	0	1	0	1	0	0	0	0	0	0	1	0	0
0	1	0	0	0	1	0	0	0	0	0	1	0	1	0	0	0	1	0	0	1	0	0	0	1	0	0	0	0	0	1	0	0	0	0	1	0	0	1	0	1	0	0	0	0	1	0	0	0	1
0	0	1	0	0	0	1	0	0	0	1	0	0	0	0	1	0	1	0	0	1	0	0	0	0	1	0	0	0	0	1	0	0	0	0	1	0	0	1	0	0	1	0	0	0	0	1	0	0	1
0	1	0	0	0	0	1	0	0	0	1	0	0	1	0	0	0	1	0	0	1	0	0	0	0	0	1	0	0	0	1	0	0	0	0	1	0	0	1	0	0	1	0	0	0	0	0	1	0	0
0	1	0	0	0	1	0	0	0	0	1	0	0	0	0	1	0	1	0	0	1	0	0	0	0	1	0	0	0	0	1	0	0	0	0	1	0	0	1	0	0	1	0	0	0	1	0	0	0	0
0	0	1	0	0	1	0	0	0	0	0	1	0	1	0	0	0	1	0	0	1	0	0	0	0	1	0	0	0	1	0	0	0	0	0	1	0	0	1	0	0	0	1	0	0	1	0	0	0	0
0	0	1	0	0	0	1	0	0	1	0	0	0	0	0	1	0	1	0	0	1	0	0	0	0	0	1	0	0	0	1	0	0	0	0	1	0	0	1	0	0	0	0	1	0	1	0	0	0	0
0	1	0	0	1	0	0	0	0	1	0	0	0	0	0	1	0	1	0	0	1	0	0	0	0	1	0	0	0	0	1	0	0	0	0	1	0	0	1	0	0	0	1	0	0	0	1	0	1	0
0	0	1	0	0	1	0	0	1	0	0	0	0	0	0	1	0	1	0	0	1	0	0	0	0	1	0	0	0	0	1	0	0	0	0	1	0	0	1	0	0	0	1	0	1	0	0	0	0	0
0	0	0	1	0	0	1	0	0	0	0	1	0	0	1	0	0	1	0	0	1	0	0	0	0	0	0	1	0	0	1	0	0	0	0	1	0	0	1	0	0	0	1	0	1	0	0	0	1	0
0	1	0	0	0	0	0	1	0	0	1	0	0	1	0	0	0	1	0	0	1	0	0	0	0	1	0	0	0	0	1	0	0	0	0	1	0	0	1	0	1	0	0	0	0	0	0	1	1	0
0	1	0	0	0	0	0	1	0	0	1	0	0	0	1	0	0	1	0	0	1	0	0	0	0	1	0	0	0	0	1	0	0	0	0	1	0	0	1	0	0	0	0	1	0	0	0	1	0	0
0	0	0	1	1	0	0	0	0	1	0	0	0	1	0	0	0	1	0	0	1	0	0	0	1	0	0	0	0	0	1	0	0	0	0	1	0	0	1	0	0	0	1	0	0	0	1	0	1	0
1	0	0	0	0	0	1	0	0	0	1	0	0	0	1	0	0	1	0	0	1	0	0	0	1	0	0	0	0	0	1	0	0	0	0	1	0	0	1	0	1	0	0	0	0	0	1	0	0	0
0	1	0	0	0	1	0	0	1	0	0	0	1	0	0	0	0	1	0	0	1	0	0	0	0	1	0	0	0	0	1	0	0	0	0	1	0	0	1	0	0	1	0	0	0	1	0	0	1	0
0	1	0	0	0	1	0	0	0	1	0	0	0	0	1	0	0	1	0	0	1	0	0	0	0	1	0	0	0	0	1	0	0	0	0	1	0	0	1	0	1	0	0	0	0	0	1	0	0	0
0	1	0	0	0	0	0	1	0	0	1	0	0	0	0	1	0	1	0	0	1	0	0	0	0	0	0	1	0	0	1	0	0	0	0	1	0	0	1	0	0	0	0	1	0	1	0	0	1	0
0	1	0	0	0	1	0	0	0	1	0	0	1	0	0	0	0	1	0	0	1	0	0	0	0	0	1	0	0	0	1	0	0	0	0	1	0	0	1	0	1	0	0	0	0	0	1	0	0	0
0	0	1	0	1	0	0	0	0	0	1	0	0	0	0	1	0	1	0	0	1	0	0	0	0	1	0	0	0	0	1	0	0	0	0	1	0	0	1	0	0	0	1	0	1	0	0	0	0	0
0	1	0	0	0	1	0	0	0	0	0	1	0	0	1	0	0	1	0	0	1	0	0	0	0	1	0	0	0	0	1	0	0	0	0	1	0	0	1	0	0	0	1	0	0	0	1	0	0	1
0	0	1	0	0	0	1	0	0	1	0	0	0	0	0	1	0	1	0	0	1	0	0	0	0	0	0	1	0	1	0	0	0	0	0	1	0	0	1	0	0	0	1	0	0	0	0	1	0	0
1	0	0	0	0	0	1	0	0	0	0	1	0	0	1	0	0	1	0	0	1	0	0	0	0	1	0	0	0	0	1	0	0	0	0	1	0	0	1	0	0	1	0	0	0	0	1	0	0	0
1	0	0	0	0	0	1	0	0	1	0	0	1	0	0	0	0	1	0	0	1	0	0	0	0	0	1	0	0	1	0	0	0	0	0	1	0	0	1	0	0	1	0	0	0	1	0	0	1	0
1	0	0	0	0	0	1	0	0	0	1	0	0	0	1	0	0	1	0	0	1	0	0	0	0	1	0	0	0	1	0	0	0	0	0	1	0	0	1	0	0	0	0	1	0	1	0	0	0	1
0	0	1	0	0	0	1	0	0	0	1	0	0	0	1	0	0	1	0	0	1	0	0	0	0	1	0	0	0	0	1	0	0	0	0	1	0	0	1	0	0	0	1	0	0	1	0	0	0	0
0	1	0	0	0	0	1	0	0	0	1	0	1	0	0	0	0	1	0	0	1	0	0	0	0	1	0	0	0	0	1	0	0	0	0	1	0	0	1	0	0	1	0	0	1	0	0	0	0	0
0	0	1	0	0	1	0	0	0	1	0	0	0	1	0	0	0	1	0	0	1	0	0	0	0	1	0	0	0	0	1	0	0	0	0	1	0	0	1	0	0	1	0	0	0	0	0	1	0	0
1	0	0	0	0	0	1	0	0	0	0	1	0	1	0	0	0	1	0	0	1	0	0	0	0	1	0	0	0	0	1	0	0	0	0	1	0	0	1	0	1	0	0	0	0	0	1	0	0	0
1	0	0	0	1	0	0	0	0	0	1	0	0	1	0	0	0	1	0	0	1	0	0	0	0	1	0	0	0	0	1	0	0	0	0	1	0	0	1	0	0	0	0	1	0	0	1	0	0	1
0	0	0	1	1	0	0	0	1	0	0	0	0	0	1	0	0	1	0	0	1	0	0	0	0	1	0	0	1	0	0	0	0	0	0	1	0	0	1	0	0	0	1	0	0	1	0	0	0	1
0	1	0	0	0	1	0	0	0	0	1	0	0	0	1	0	0	1	0	0	1	0	0	0	0	0	1	0	0	1	0	0	0	0	0	1	0	0	1	0	0	0	1	0	0	0	1	0	0	0
0	1	0	0	0	1	0	0	0	0	0	1	0	0	1	0	0	1	0	0	1	0	0	0	0	1	0	0	0	0	1	0	0	0	0	1	0	0	1	0	0	0	0	1	1	0	0	0	0	0
0	0	1	0	0	0	0	1	0	0	1	0	1	0	0	0	0	1	0	0	1	0	0	0	0	0	0	1	0	0	1	0	0	0	0	1	0	0	1	0	0	1	0	0	1	0	0	0	0	1
0	0	1	0	0	0	1	0	0	0	1	0	0	1	0	0	0	1	0	0	1	0	0	0	0	0	0	1	0	0	1	0	0	0	0	1	0	0	1	0	0	1	0	0	1	0	0	0	0	0
0	0	0	1	0	1	0	0	0	1	0	0	1	0	0	0	0	1	0	0	1	0	0	0	0	0	0	1	0	0	1	0	0	0	0	1	0	0	1	0	0	1	0	0	0	1	0	0	0	0
0	0	1	0	0	1	0	0	0	0	1	0	0	0	1	0	0	1	0	0	1	0	0	0	1	0	0	0	0	0	1	0	0	0	0	1	0	0	1	0	0	1	0	0	0	0	0	1	0	0
0	0	1	0	0	0	0	1	0	0	1	0	0	1	0	0	0	1	0	0	1	0	0	0	0	0	0	1	0	0	1	0	0	0	0	1	0	0	1	0	0	0	0	1	0	1	0	0	0	0
1	0	0	0	0	1	0	0	0	1	0	0	0	0	0	1	0	1	0	0	1	0	0	0	1	0	0	0	0	0	1	0	0	0	0	1	0	0	1	0	0	0	1	0	0	1	0	0	1	0
0	1	0	0	1	0	0	0	0	0	1	0	0	1	0	0	0	1	0	0	1	0	0	0	0	0	1	0	0	1	0	0	0	0	0	1	0	0	1	0	0	0	1	0	0	0	0	1	0	0
0	0	1	0	0	1	0	0	1	0	0	0	0	0	1	0	0	1	0	0	1	0	0	0	0	1	0	0	0	0	1	0	0	0	0	1	0	0	1	0	0	0	0	1	0	1	0	0	0	0
0	0	1	0	1	0	0	0	0	0	1	0	0	0	1	0	0	1	0	0	1	0	0	0	0	0	1	0	0	0	1	0	0	0	0	1	0	0	1	0	0	1	0	0	0	0	0	1	0	0
0	0	1	0	0	1	0	0	1	0	0	0	0	0	1	0	0	1	0	0	1	0	0	0	0	1	0	0	0	0	1	0	0	0	0	1	0	0	1	0	0	0	1	0	1	0	0	0	0	0
1	0	0	0	1	0	0	0	0	1	0	0	0	0	0	1	0	1	0	0	1	0	0	0	0	0	1	0	0	1	0	0	0	0	0	1	0	0	1	0	1	0	0	0	0	0	0	1	0	0
0	0	1	0	0	0	1	0	0	0	1	0	0	1	0	0	0	1	0	0	1	0	0	0	0	1	0	0	0	0	1	0	0	0	0	1	0	0	1	0	0	1	0	0	0	0	1	0	0	0
1	0	0	0	0	0	1	0	0	0	1	0	0	1	0	0	0	1	0	0	1	0	0	0	1	0	0	0	0	0	1	0	0	0	0	1	0	0	1	0	1	0	0	0	1	0	0	0	0	1
0	0	0	1	0	1	0	0	0	0	0	1	0	1	0	0	0	1	0	0	1	0	0	0	0	1	0	0	0	0	1	0	0	0	0	1	0	0	1	0	1	0	0	0	0	1	0	0	0	0
0	0	0	1	0	0	1	0	0	0	1	0	0	1	0	0	0	1	0	0	1	0	0	0	0	1	0	0	0	0	1	0	0	0	0	1	0	0	1	0	0	1	0	0	0	1	0	0	0	0
1	0	0	0	0	0	1	0	0	0	0	1	0	1	0	0	0	1	0	0	1	0	0	0	0	0	0	1	0	0	1	0	0	0	0	1	0	0	1	0	0	1	0	0	0	1	0	0	0	0
1	0	0	0	1	0	0	0	0	0	1	0	0	0	1	0	0	1	0	0	1	0	0	0	0	1	0	0	1	0	0	0	0	0	0	1	0	0	1	0	0	1	0	0	0	1	0	0	0	0
0	0	0	1	0	1	0	0	0	0	0	1	1	0	0	0	0	1	0	0	1	0	0	0	0	0	1	0	0	0	1	0	0	0	0	1	0	0	1	0	0	0	1	0	0	1	0	0	1	0
0	1	0	0	1	0	0	0	0	1	0	0	1	0	0	0	0	1	0	0	1	0	0	0	0	1	0	0	0	0	1	0	0	0	0	1	0	0	1	0	0	0	1	0	1	0	0	0	0	1
0	0	1	0	0	0	0	1	1	0	0	0	0	1	0	0	0	1	0	0	1	0	0	0	0	0	0	1	0	0	1	0	0	0	0	1	0	0	1	0	1	0	0	0	0	0	0	1	0	0
0	0	0	1	0	1	0	0	0	0	0	1	0	0	1	0	0	1	0	0	1	0	0	0	0	1	0	0	0	0	1	0	0	0	0	1	0	0	1	0	1	0	0	0	0	1	0	0	0	0
0	1	0	0	0	0	0	1	1	0	0	0	1	0	0	0	0	1	0	0	1	0	0	0	0	1	0	0	0	0	1	0	0	0	0	1	0	0	1	0	1	0	0	0	0	0	1	0	0	0
0	1	0	0	0	0	1	0	0	0	1	0	0	0	0	1	0	1	0	0	1	0	0	0	0	0	1	0	0	0	0	1	0	0	0	1	0	0	1	0	0	1	0	0	0	0	0	1	0	0
0	0	0	1	0	0	1	0	0	0	1	0	0	1	0	0	0	1	0	0	1	0	0	0	0	0	1	0	0	0	1	0	0	0	0	1	0	0	1	0	1	0	0	0	0	1	0	0	0	1
0	0	1	0	0	0	1	0	1	0	0	0	1	0	0	0	0	1	0	0	1	0	0	0	0	0	1	0	0	1	0	0	0	0	0	1	0	0	1	0	1	0	0	0	0	0	0	1	0	0
0	1	0	0	0	0	0	1	0	0	1	0	0	1	0	0	0	1	0	0	1	0	0	0	0	1	0	0	0	0	1	0	0	0	0	1	0	0	1	0	0	1	0	0	1	0	0	0	0	0
0	0	0	1	0	1	0	0	1	0	0	0	0	0	0	1	0	1	0	0	1	0	0	0	0	1	0	0	0	0	1	0	0	0	0	1	0	0	1	0	1	0	0	0	0	0	0	1	0	1
0	0	0	1	0	0	1	0	1	0	0	0	0	0	1	0	0	1	0	0	1	0	0	0	0	1	0	0	1	0	0	0	0	0	0	1	0	0	1	0	0	1	0	0	1	0	0	0	0	0
0	0	0	1	0	0	1	0	1	0	0	0	1	0	0	0	0	1	0	0	1	0	0	0	0	0	0	1	0	0	1	0	0	0	0	1	0	0	1	0	0	0	1	0	0	1	0	0	0	0
0	1	0	0	0	1	0	0	0	0	1	0	0	1	0	0	0	1	0	0	1	0	0	0	1	0	0	0	0	1	0	0	0	0	0	1	0	0	1	0	0	1	0	0	0	1	0	0	0	0
0	0	1	0	0	0	0	1	0	1	0	0	0	0	0	1	0	1	0	0	1	0	0	0	0	0	0	1	0	1	0	0	0	0	0	1	0	0	1	0	0	1	0	0	1	0	0	0	0	1
1	0	0	0	0	0	1	0	0	0	1	0	0	0	1	0	0	1	0	0	1	0	0	0	0	1	0	0	1	0	0	0	0	0	0	1	0	0	1	0	0	1	0	0	1	0	0	0	0	1
1	0	0	0	0	0	1	0	0	1	0	0	1	0	0	0	0	1	0	0	1	0	0	0	0	1	0	0	0	0	1	0	0	0	0	1	0	0	1	0	0	0	1	0	0	1	0	0	0	1
0	0	1	0	0	0	1	0	0	0	1	0	1	0	0	0	0	1	0	0	1	0	0	0	0	1	0	0	0	1	0	0	0	0	0	1	0	0	1	0	0	0	0	1	0	0	0	1	0	1
0	1	0	0	1	0	0	0	0	1	0	0	0	0	1	0	0	1	0	0	1	0	0	0	0	0	0	1	0	1	0	0	0	0	0	1	0	0	1	0	0	0	1	0	0	1	0	0	0	0
0	1	0	0	0	1	0	0	1	0	0	0	1	0	0	0	0	1	0	0	1	0	0	0	0	1	0	0	0	0	1	0	0	0	0	1	0	0	1	0	1	0	0	0	0	0	1	0	0	1
0	0	1	0	0	0	1	0	0	1	0	0	0	1	0	0	0	1	0	0	1	0	0	0	0	1	0	0	0	0	1	0	0	0	0	1	0	0	1	0	0	1	0	0	0	0	1	0	0	0
0	0	0	1	1	0	0	0	0	0	1	0	0	1	0	0	0	1	0	0	1	0	0	0	0	1	0	0	0	0	1	0	0	0	0	1	0	0	1	0	0	0	1	0	0	0	0	1	0	0
0	1	0	0	1	0	0	0	0	1	0	0	1	0	0	0	0	1	0	0	1	0	0	0	0	1	0	0	0	0	1	0	0	0	0	1	0	0	1	0	0	0	0	1	0	1	0	0	1	0
0	1	0	0	1	0	0	0	0	1	0	0	0	1	0	0	0	1	0	0	1	0	0	0	0	1	0	0	0	0	1	0	0	0	0	1	0	0	1	0	0	1	0	0	0	0	0	1	1	0
0	1	0	0	1	0	0	0	0	0	1	0	1	0	0	0	0	1	0	0	1	0	0	0	1	0	0	0	0	1	0	0	0	0	0	1	0	0	1	0	1	0	0	0	0	0	1	0	0	1
0	1	0	0	0	0	1	0	0	0	1	0	0	0	0	1	0	1	0	0	1	0	0	0	0	1	0	0	0	0	1	0	0	0	0	1	0	0	1	0	0	1	0	0	1	0	0	0	0	1
1	0	0	0	0	1	0	0	0	0	0	1	0	0	1	0	0	1	0	0	1	0	0	0	0	0	1	0	0	0	1	0	0	0	0	1	0	0	1	0	0	1	0	0	0	0	1	0	1	0
0	0	1	0	0	0	1	0	1	0	0	0	0	1	0	0	0	1	0	0	1	0	0	0	0	1	0	0	0	0	1	0	0	0	0	1	0	0	1	0	0	0	1	0	1	0	0	0	0	0
0	0	0	1	0	0	1	0	0	0	1	0	0	0	1	0	0	1	0	0	1	0	0	0	0	0	1	0	0	1	0	0	0	0	0	1	0	0	1	0	0	1	0	0	0	1	0	0	1	0
0	1	0	0	0	0	1	0	0	0	1	0	0	0	0	1	0	1	0	0	1	0	0	0	0	1	0	0	0	0	1	0	0	0	0	1	0	0	1	0	1	0	0	0	0	0	1	0	0	1
0	0	1	0	0	0	0	1	0	1	0	0	0	1	0	0	0	1	0	0	1	0	0	0	0	1	0	0	0	1	0	0	0	0	0	1	0	0	1	0	0	0	0	1	0	1	0	0	1	0
0	1	0	0	0	1	0	0	0	1	0	0	0	1	0	0	0	1	0	0	1	0	0	0	0	0	1	0	0	1	0	0	0	0	0	1	0	0	1	0	1	0	0	0	0	0	1	0	0	1
1	0	0	0	0	1	0	0	0	0	1	0	0	0	0	1	0	1	0	0	1	0	0	0	0	1	0	0	0	0	1	0	0	0	0	1	0	0	1	0	0	0	1	0	0	0	1	0	0	1
0	0	1	0	0	1	0	0	0	1	0	0	1	0	0	0	0	1	0	0	1	0	0	0	0	0	1	0	0	1	0	0	0	0	0	1	0	0	1	0	0	0	1	0	1	0	0	0	0	0
1	0	0	0	1	0	0	0	1	0	0	0	1	0	0	0	0	1	0	0	1	0	0	0	0	1	0	0	0	0	1	0	0	0	0	1	0	0	1	0	0	1	0	0	0	1	0	0	0	0
0	0	1	0	0	0	1	0	0	0	1	0	1	0	0	0	0	1	0	0	1	0	0	0	0	1	0	0	0	0	1	0	0	0	0	1	0	0	1	0	0	0	0	1	1	0	0	0	0	0
0	0	1	0	0	0	1	0	0	1	0	0	0	0	1	0	0	1	0	0	1	0	0	0	0	0	1	0	0	1	0	0	0	0	0	1	0	0	1	0	1	0	0	0	0	0	1	0	0	0
1	0	0	0	0	0	1	0	1	0	0	0	1	0	0	0	0	1	0	0	1	0	0	0	0	1	0	0	0	1	0	0	0	0	0	1	0	0	1	0	0	1	0	0	0	0	1	0	0	1
1	0	0	0	0	0	1	0	0	0	1	0	0	0	0	1	0	1	0	0	1	0	0	0	0	1	0	0	0	0	0	1	0	0	0	1	0	0	1	0	1	0	0	0	0	0	0	1	1	0
0	0	0	1	0	1	0	0	0	1	0	0	0	0	1	0	0	1	0	0	1	0	0	0	0	0	1	0	1	0	0	0	0	0	0	1	0	0	1	0	1	0	0	0	0	0	0	1	0	0
1	0	0	0	0	0	1	0	1	0	0	0	0	1	0	0	0	1	0	0	1	0	0	0	0	0	0	1	0	0	1	0	0	0	0	1	0	0	1	0	0	1	0	0	1	0	0	0	0	1
1	0	0	0	0	0	1	0	1	0	0	0	0	0	0	1	0	1	0	0	1	0	0	0	0	1	0	0	0	0	1	0	0	0	0	1	0	0	1	0	0	0	0	1	1	0	0	0	1	0
0	1	0	0	0	0	0	1	0	0	0	1	1	0	0	0	0	1	0	0	1	0	0	0	0	1	0	0	0	0	1	0	0	0	0	1	0	0	1	0	1	0	0	0	0	1	0	0	1	0
0	0	1	0	0	1	0	0	1	0	0	0	0	1	0	0	0	1	0	0	1	0	0	0	0	0	0	1	0	1	0	0	0	0	0	1	0	0	1	0	0	1	0	0	0	0	0	1	0	1
0	1	0	0	0	1	0	0	1	0	0	0	1	0	0	0	0	1	0	0	1	0	0	0	0	0	0	1	0	0	1	0	0	0	0	1	0	0	1	0	0	1	0	0	1	0	0	0	0	0
1	0	0	0	1	0	0	0	0	0	0	1	0	1	0	0	0	1	0	0	1	0	0	0	0	0	0	1	0	0	1	0	0	0	0	1	0	0	1	0	1	0	0	0	0	0	0	1	0	0
0	0	1	0	0	0	1	0	0	0	1	0	0	1	0	0	0	1	0	0	1	0	0	0	0	0	1	0	1	0	0	0	0	0	0	1	0	0	1	0	1	0	0	0	0	1	0	0	0	0
0	0	1	0	0	1	0	0	0	0	0	1	0	1	0	0	0	1	0	0	1	0	0	0	0	1	0	0	0	0	1	0	0	0	0	1	0	0	1	0	0	1	0	0	1	0	0	0	0	0
1	0	0	0	1	0	0	0	0	1	0	0	0	1	0	0	0	1	0	0	1	0	0	0	0	1	0	0	0	0	1	0	0	0	0	1	0	0	1	0	0	0	0	1	0	0	0	1	0	0
1	0	0	0	0	1	0	0	0	1	0	0	0	0	1	0	0	1	0	0	1	0	0	0	0	1	0	0	1	0	0	0	0	0	0	1	0	0	1	0	0	0	1	0	1	0	0	0	0	0
1	0	0	0	1	0	0	0	1	0	0	0	0	0	1	0	0	1	0	0	1	0	0	0	0	0	0	1	0	0	1	0	0	0	0	1	0	0	1	0	0	0	1	0	1	0	0	0	0	0
1	0	0	0	0	0	1	0	0	0	1	0	0	0	1	0	0	1	0	0	1	0	0	0	0	1	0	0	0	0	1	0	0	0	0	1	0	0	1	0	0	0	1	0	0	1	0	0	0	0
0	1	0	0	1	0	0	0	0	0	0	1	0	0	1	0	0	1	0	0	1	0	0	0	0	1	0	0	0	0	1	0	0	0	0	1	0	0	1	0	0	1	0	0	0	0	0	1	0	1
0	0	1	0	0	0	1	0	0	1	0	0	0	1	0	0	0	1	0	0	1	0	0	0	0	1	0	0	0	0	1	0	0	0	0	1	0	0	1	0	1	0	0	0	0	1	0	0	0	1
0	0	0	1	0	0	1	0	0	0	1	0	0	1	0	0	0	1	0	0	1	0	0	0	0	0	0	1	0	0	1	0	0	0	0	1	0	0	1	0	0	0	0	1	1	0	0	0	0	0
1	0	0	0	1	0	0	0	1	0	0	0	0	0	1	0	0	1	0	0	1	0	0	0	1	0	0	0	0	1	0	0	0	0	0	1	0	0	1	0	0	1	0	0	0	1	0	0	0	0
0	1	0	0	0	0	1	0	0	0	0	1	1	0	0	0	0	1	0	0	1	0	0	0	0	0	1	0	0	1	0	0	0	0	0	1	0	0	1	0	0	0	1	0	0	0	1	0	0	1
0	0	0	1	1	0	0	0	0	0	0	1	0	0	1	0	0	1	0	0	1	0	0	0	0	0	0	1	0	0	1	0	0	0	0	1	0	0	1	0	1	0	0	0	0	0	1	0	1	0
1	0	0	0	0	0	1	0	0	1	0	0	1	0	0	0	0	1	0	0	1	0	0	0	1	0	0	0	0	1	0	0	0	0	0	1	0	0	1	0	0	0	0	1	0	1	0	0	0	0
1	0	0	0	0	0	1	0	0	0	1	0	1	0	0	0	0	1	0	0	1	0	0	0	1	0	0	0	0	0	1	0	0	0	0	1	0	0	1	0	0	0	1	0	0	0	1	0	0	0
0	0	0	1	0	1	0	0	1	0	0	0	0	0	1	0	0	1	0	0	1	0	0	0	0	0	1	0	0	0	0	1	0	0	0	1	0	0	1	0	0	1	0	0	0	1	0	0	0	0
0	1	0	0	0	0	0	1	0	0	1	0	0	1	0	0	0	1	0	0	1	0	0	0	0	0	1	0	0	1	0	0	0	0	0	1	0	0	1	0	0	0	1	0	1	0	0	0	0	0
0	1	0	0	0	1	0	0	0	1	0	0	0	1	0	0	0	1	0	0	1	0	0	0	0	1	0	0	0	0	1	0	0	0	0	1	0	0	1	0	1	0	0	0	0	1	0	0	0	0
0	0	0	1	0	1	0	0	1	0	0	0	1	0	0	0	0	1	0	0	1	0	0	0	0	1	0	0	1	0	0	0	0	0	0	1	0	0	1	0	0	0	1	0	1	0	0	0	1	0
0	0	0	1	1	0	0	0	0	0	1	0	1	0	0	0	0	1	0	0	1	0	0	0	0	0	1	0	0	1	0	0	0	0	0	1	0	0	1	0	0	0	1	0	0	1	0	0	1	0
0	0	0	1	0	1	0	0	0	0	0	1	0	0	1	0	0	1	0	0	1	0	0	0	0	1	0	0	0	1	0	0	0	0	0	1	0	0	1	0	0	0	0	1	0	0	0	1	0	0
0	0	1	0	0	0	1	0	0	1	0	0	0	0	0	1	0	1	0	0	1	0	0	0	0	1	0	0	0	0	1	0	0	0	0	1	0	0	1	0	0	1	0	0	0	1	0	0	0	0
1	0	0	0	0	1	0	0	0	0	0	1	0	0	1	0	0	1	0	0	1	0	0	0	1	0	0	0	0	0	0	1	0	0	0	1	0	0	1	0	1	0	0	0	0	1	0	0	0	1
0	1	0	0	1	0	0	0	0	1	0	0	0	0	0	1	0	1	0	0	1	0	0	0	1	0	0	0	0	1	0	0	0	0	0	1	0	0	1	0	0	0	0	1	0	0	1	0	0	1
0	0	0	1	0	0	1	0	0	0	0	1	1	0	0	0	0	1	0	0	1	0	0	0	0	0	1	0	0	0	0	1	0	0	0	1	0	0	1	0	0	0	1	0	1	0	0	0	1	0
0	0	1	0	1	0	0	0	0	0	1	0	0	1	0	0	0	1	0	0	1	0	0	0	0	1	0	0	0	0	1	0	0	0	0	1	0	0	1	0	0	0	0	1	0	0	1	0	0	0
0	1	0	0	1	0	0	0	0	0	1	0	0	0	1	0	0	1	0	0	1	0	0	0	0	0	0	1	0	0	1	0	0	0	0	1	0	0	1	0	0	0	1	0	0	0	1	0	0	0
0	1	0	0	0	1	0	0	1	0	0	0	0	1	0	0	0	1	0	0	1	0	0	0	0	0	1	0	1	0	0	0	0	0	0	1	0	0	1	0	0	0	1	0	0	1	0	0	0	1
0	0	0	1	0	0	0	1	0	1	0	0	0	0	0	1	0	1	0	0	1	0	0	0	0	1	0	0	0	1	0	0	0	0	0	1	0	0	1	0	0	1	0	0	0	0	0	1	0	1
1	0	0	0	0	0	0	1	1	0	0	0	0	0	1	0	0	1	0	0	1	0	0	0	0	0	1	0	0	0	1	0	0	0	0	1	0	0	1	0	0	1	0	0	0	1	0	0	0	0
0	0	1	0	1	0	0	0	0	1	0	0	0	1	0	0	0	1	0	0	1	0	0	0	0	1	0	0	0	0	1	0	0	0	0	1	0	0	1	0	1	0	0	0	0	1	0	0	0	0
1	0	0	0	0	0	1	0	0	0	0	1	0	1	0	0	0	1	0	0	1	0	0	0	0	1	0	0	0	0	1	0	0	0	0	1	0	0	1	0	0	0	1	0	0	0	0	1	0	0
0	0	0	1	1	0	0	0	0	0	0	1	1	0	0	0	0	1	0	0	1	0	0	0	0	0	1	0	0	0	1	0	0	0	0	1	0	0	1	0	1	0	0	0	0	1	0	0	0	1
1	0	0	0	0	1	0	0	0	1	0	0	1	0	0	0	0	1	0	0	1	0	0	0	0	0	1	0	0	1	0	0	0	0	0	1	0	0	1	0	0	0	1	0	0	1	0	0	0	0
0	1	0	0	0	0	1	0	0	1	0	0	0	0	1	0	0	1	0	0	1	0	0	0	0	1	0	0	0	0	1	0	0	0	0	1	0	0	1	0	0	0	0	1	0	0	1	0	0	1
0	0	0	1	0	0	1	0	0	1	0	0	0	1	0	0	0	1	0	0	1	0	0	0	0	0	1	0	0	1	0	0	0	0	0	1	0	0	1	0	0	0	1	0	0	0	1	0	1	0
0	1	0	0	0	1	0	0	0	0	0	1	1	0	0	0	0	1	0	0	1	0	0	0	0	1	0	0	0	1	0	0	0	0	0	1	0	0	1	0	0	1	0	0	0	1	0	0	0	0
0	1	0	0	1	0	0	0	1	0	0	0	0	0	1	0	0	1	0	0	1	0	0	0	0	1	0	0	1	0	0	0	0	0	0	1	0	0	1	0	0	0	0	1	0	1	0	0	1	0
0	0	1	0	0	1	0	0	0	0	0	1	0	1	0	0	0	1	0	0	1	0	0	0	0	1	0	0	0	0	1	0	0	0	0	1	0	0	1	0	1	0	0	0	1	0	0	0	1	0
1	0	0	0	0	0	1	0	1	0	0	0	0	0	0	1	0	1	0	0	1	0	0	0	0	1	0	0	0	0	1	0	0	0	0	1	0	0	1	0	0	0	1	0	0	1	0	0	0	1
0	1	0	0	0	0	1	0	0	0	1	0	0	0	1	0	0	1	0	0	1	0	0	0	0	0	1	0	1	0	0	0	0	0	0	1	0	0	1	0	0	1	0	0	0	0	1	0	0	0
0	0	0	1	0	0	1	0	0	0	1	0	0	0	1	0	0	1	0	0	1	0	0	0	0	0	0	1	0	0	1	0	0	0	0	1	0	0	1	0	0	0	0	1	0	0	0	1	1	0
0	1	0	0	0	0	0	1	0	0	1	0	0	0	0	1	0	1	0	0	1	0	0	0	0	1	0	0	0	1	0	0	0	0	0	1	0	0	1	0	0	1	0	0	0	1	0	0	0	0
0	0	0	1	0	1	0	0	0	1	0	0	0	0	1	0	0	1	0	0	1	0	0	0	0	0	1	0	0	1	0	0	0	0	0	1	0	0	1	0	0	0	1	0	1	0	0	0	0	1
0	0	1	0	1	0	0	0	0	0	1	0	0	0	1	0	0	1	0	0	1	0	0	0	0	1	0	0	0	1	0	0	0	0	0	1	0	0	1	0	1	0	0	0	1	0	0	0	0	0
0	0	0	1	0	0	1	0	1	0	0	0	0	0	1	0	0	1	0	0	1	0	0	0	0	1	0	0	0	0	1	0	0	0	0	1	0	0	1	0	0	0	0	1	0	1	0	0	0	0
0	0	1	0	0	1	0	0	0	1	0	0	1	0	0	0	0	1	0	0	1	0	0	0	0	1	0	0	0	1	0	0	0	0	0	1	0	0	1	0	0	0	1	0	0	1	0	0	0	0
0	0	1	0	0	0	1	0	0	0	1	0	0	1	0	0	0	1	0	0	1	0	0	0	0	0	1	0	0	1	0	0	0	0	0	1	0	0	1	0	0	0	0	1	0	1	0	0	0	0
0	0	1	0	0	1	0	0	0	0	0	1	1	0	0	0	0	1	0	0	1	0	0	0	0	1	0	0	0	0	1	0	0	0	0	1	0	0	1	0	0	1	0	0	0	0	1	0	0	1
0	1	0	0	0	0	0	1	0	0	1	0	0	1	0	0	0	1	0	0	1	0	0	0	0	0	0	1	0	0	1	0	0	0	0	1	0	0	1	0	0	0	0	1	0	0	0	1	0	0
0	1	0	0	0	0	0	1	1	0	0	0	0	1	0	0	0	1	0	0	1	0	0	0	0	1	0	0	0	1	0	0	0	0	0	1	0	0	1	0	0	0	1	0	0	1	0	0	0	0
0	0	1	0	0	0	1	0	0	1	0	0	0	1	0	0	0	1	0	0	1	0	0	0	0	1	0	0	0	0	1	0	0	0	0	1	0	0	1	0	0	1	0	0	0	1	0	0	0	0
0	0	1	0	0	0	1	0	0	0	1	0	0	0	0	1	0	1	0	0	1	0	0	0	0	1	0	0	0	0	1	0	0	0	0	1	0	0	1	0	0	0	1	0	0	0	1	0	0	0
0	0	0	1	1	0	0	0	0	1	0	0	0	1	0	0	0	1	0	0	1	0	0	0	0	1	0	0	0	1	0	0	0	0	0	1	0	0	1	0	1	0	0	0	0	1	0	0	1	0
0	0	0	1	0	0	0	1	1	0	0	0	0	0	1	0	0	1	0	0	1	0	0	0	0	1	0	0	0	0	1	0	0	0	0	1	0	0	1	0	1	0	0	0	0	0	1	0	0	0
0	1	0	0	0	0	1	0	0	0	1	0	0	0	1	0	0	1	0	0	1	0	0	0	0	1	0	0	0	0	1	0	0	0	0	1	0	0	1	0	0	1	0	0	0	0	1	0	0	0
0	0	0	1	0	1	0	0	1	0	0	0	1	0	0	0	0	1	0	0	1	0	0	0	0	0	1	0	0	1	0	0	0	0	0	1	0	0	1	0	0	0	1	0	0	0	1	0	0	0
1	0	0	0	0	0	1	0	0	0	1	0	0	0	1	0	0	1	0	0	1	0	0	0	1	0	0	0	0	0	1	0	0	0	0	1	0	0	1	0	0	0	0	1	0	1	0	0	1	0
0	0	0	1	0	1	0	0	0	0	0	1	0	0	1	0	0	1	0	0	1	0	0	0	0	1	0	0	0	0	0	1	0	0	0	1	0	0	1	0	0	1	0	0	0	0	0	1	0	1
0	0	0	1	0	0	0	1	0	1	0	0	1	0	0	0	0	1	0	0	1	0	0	0	0	0	1	0	0	0	0	1	0	0	0	1	0	0	1	0	0	0	0	1	0	1	0	0	0	1
0	0	0	1	0	1	0	0	0	1	0	0	1	0	0	0	0	1	0	0	1	0	0	0	0	1	0	0	0	0	1	0	0	0	0	1	0	0	1	0	1	0	0	0	0	0	1	0	0	0
0	0	0	1	0	0	1	0	0	1	0	0	0	0	1	0	0	1	0	0	1	0	0	0	0	1	0	0	0	0	1	0	0	0	0	1	0	0	1	0	0	0	1	0	0	1	0	0	0	1
0	1	0	0	1	0	0	0	0	0	1	0	1	0	0	0	0	1	0	0	1	0	0	0	0	1	0	0	0	0	1	0	0	0	0	1	0	0	1	0	0	0	0	1	0	0	1	0	0	1
0	1	0	0	1	0	0	0	0	1	0	0	0	0	0	1	0	1	0	0	1	0	0	0	0	1	0	0	0	0	1	0	0	0	0	1	0	0	1	0	0	0	1	0	0	0	0	1	0	0
0	0	0	1	0	0	0	1	0	0	1	0	0	0	1	0	0	1	0	0	1	0	0	0	0	1	0	0	0	1	0	0	0	0	0	1	0	0	1	0	1	0	0	0	0	0	1	0	0	1
0	0	0	1	0	0	1	0	0	0	0	1	0	0	0	1	0	1	0	0	1	0	0	0	0	0	0	1	0	1	0	0	0	0	0	1	0	0	1	0	0	0	1	0	1	0	0	0	1	0
1	0	0	0	0	0	1	0	1	0	0	0	0	0	1	0	0	1	0	0	1	0	0	0	0	0	1	0	0	0	1	0	0	0	0	1	0	0	1	0	0	0	0	1	0	0	0	1	0	1
0	0	1	0	0	0	1	0	1	0	0	0	0	0	0	1	0	1	0	0	1	0	0	0	0	0	0	1	0	1	0	0	0	0	0	1	0	0	1	0	0	0	1	0	0	0	0	1	0	1
0	0	0	1	0	0	1	0	0	0	1	0	0	0	0	1	0	1	0	0	1	0	0	0	0	1	0	0	0	0	1	0	0	0	0	1	0	0	1	0	0	1	0	0	0	0	1	0	0	0
1	0	0	0	0	0	1	0	0	1	0	0	0	1	0	0	0	1	0	0	1	0	0	0	0	0	0	1	0	1	0	0	0	0	0	1	0	0	1	0	0	1	0	0	1	0	0	0	1	0
1	0	0	0	0	1	0	0	1	0	0	0	0	0	1	0	0	1	0	0	1	0	0	0	1	0	0	0	0	0	1	0	0	0	0	1	0	0	1	0	1	0	0	0	0	0	1	0	0	0
0	0	1	0	0	0	1	0	0	0	0	1	1	0	0	0	0	1	0	0	1	0	0	0	0	1	0	0	0	1	0	0	0	0	0	1	0	0	1	0	0	0	1	0	0	1	0	0	0	1
0	1	0	0	0	0	0	1	0	0	1	0	1	0	0	0	0	1	0	0	1	0	0	0	0	1	0	0	0	1	0	0	0	0	0	1	0	0	1	0	0	0	1	0	0	1	0	0	0	0
0	1	0	0	0	1	0	0	0	1	0	0	0	0	1	0	0	1	0	0	1	0	0	0	0	1	0	0	0	0	1	0	0	0	0	1	0	0	1	0	1	0	0	0	0	1	0	0	1	0
0	0	0	1	1	0	0	0	0	0	0	1	0	0	1	0	0	1	0	0	1	0	0	0	0	1	0	0	1	0	0	0	0	0	0	1	0	0	1	0	0	0	0	1	0	0	0	1	0	0
1	0	0	0	0	0	1	0	0	0	0	1	1	0	0	0	0	1	0	0	1	0	0	0	0	0	1	0	0	1	0	0	0	0	0	1	0	0	1	0	0	1	0	0	1	0	0	0	0	0
0	1	0	0	0	0	0	1	0	0	1	0	0	0	0	1	0	1	0	0	1	0	0	0	0	1	0	0	1	0	0	0	0	0	0	1	0	0	1	0	0	1	0	0	0	0	0	1	0	1
0	0	0	1	0	1	0	0	1	0	0	0	0	0	1	0	0	1	0	0	1	0	0	0	0	1	0	0	0	1	0	0	0	0	0	1	0	0	1	0	0	1	0	0	0	1	0	0	0	0
0	0	1	0	1	0	0	0	0	0	1	0	1	0	0	0	0	1	0	0	1	0	0	0	0	1	0	0	0	0	1	0	0	0	0	1	0	0	1	0	0	0	0	1	0	1	0	0	0	1
0	0	1	0	1	0	0	0	0	0	1	0	1	0	0	0	0	1	0	0	1	0	0	0	0	1	0	0	0	0	1	0	0	0	0	1	0	0	1	0	1	0	0	0	0	0	1	0	0	0
0	0	1	0	0	0	1	0	0	1	0	0	0	1	0	0	0	1	0	0	1	0	0	0	0	1	0	0	0	1	0	0	0	0	0	1	0	0	1	0	0	0	0	1	0	1	0	0	0	0
1	0	0	0	0	0	1	0	1	0	0	0	0	0	1	0	0	1	0	0	1	0	0	0	0	1	0	0	0	0	1	0	0	0	0	1	0	0	1	0	0	0	0	1	0	1	0	0	0	0
0	1	0	0	0	1	0	0	0	0	1	0	0	0	0	1	0	1	0	0	1	0	0	0	0	1	0	0	0	0	1	0	0	0	0	1	0	0	1	0	0	1	0	0	0	1	0	0	0	1
0	0	0	1	0	0	1	0	0	0	1	0	0	0	0	1	0	1	0	0	1	0	0	0	0	1	0	0	0	0	1	0	0	0	0	1	0	0	1	0	0	0	0	1	0	1	0	0	1	0
0	0	1	0	0	0	1	0	0	0	1	0	0	0	0	1	0	1	0	0	1	0	0	0	0	0	0	1	0	0	1	0	0	0	0	1	0	0	1	0	1	0	0	0	0	0	0	1	0	1
1	0	0	0	1	0	0	0	0	0	1	0	1	0	0	0	0	1	0	0	1	0	0	0	0	0	1	0	0	1	0	0	0	0	0	1	0	0	1	0	1	0	0	0	0	0	0	1	0	1
1	0	0	0	1	0	0	0	0	0	1	0	0	1	0	0	0	1	0	0	1	0	0	0	0	0	0	1	0	0	0	1	0	0	0	1	0	0	1	0	0	1	0	0	0	1	0	0	1	0
0	0	1	0	0	1	0	0	1	0	0	0	1	0	0	0	0	1	0	0	1	0	0	0	0	1	0	0	0	0	1	0	0	0	0	1	0	0	1	0	0	1	0	0	1	0	0	0	0	0
0	0	1	0	0	0	1	0	1	0	0	0	1	0	0	0	0	1	0	0	1	0	0	0	0	1	0	0	1	0	0	0	0	0	0	1	0	0	1	0	1	0	0	0	0	0	1	0	0	0
0	1	0	0	1	0	0	0	0	1	0	0	0	1	0	0	0	1	0	0	1	0	0	0	0	0	1	0	1	0	0	0	0	0	0	1	0	0	1	0	0	0	1	0	0	1	0	0	0	0
0	1	0	0	0	1	0	0	0	0	0	1	0	0	1	0	0	1	0	0	1	0	0	0	0	1	0	0	0	0	1	0	0	0	0	1	0	0	1	0	0	0	1	0	0	0	0	1	0	1
0	0	1	0	1	0	0	0	0	0	1	0	0	0	0	1	0	1	0	0	1	0	0	0	0	1	0	0	0	0	1	0	0	0	0	1	0	0	1	0	0	0	1	0	0	0	1	0	0	1
0	0	1	0	0	0	1	0	0	1	0	0	1	0	0	0	0	1	0	0	1	0	0	0	0	0	0	1	0	0	0	1	0	0	0	1	0	0	1	0	0	1	0	0	0	0	0	1	0	0
1	0	0	0	0	1	0	0	0	0	0	1	1	0	0	0	0	1	0	0	1	0	0	0	0	0	0	1	0	0	1	0	0	0	0	1	0	0	1	0	1	0	0	0	0	1	0	0	0	0
0	1	0	0	1	0	0	0	0	1	0	0	1	0	0	0	0	1	0	0	1	0	0	0	0	1	0	0	0	0	1	0	0	0	0	1	0	0	1	0	0	1	0	0	1	0	0	0	1	0
0	1	0	0	1	0	0	0	0	0	1	0	0	1	0	0	0	1	0	0	1	0	0	0	0	1	0	0	0	1	0	0	0	0	0	1	0	0	1	0	1	0	0	0	0	0	1	0	0	1
0	0	0	1	1	0	0	0	0	0	0	1	0	0	1	0	0	1	0	0	1	0	0	0	0	1	0	0	0	0	1	0	0	0	0	1	0	0	1	0	0	0	1	0	0	0	1	0	0	1
0	1	0	0	0	1	0	0	1	0	0	0	0	1	0	0	0	1	0	0	1	0	0	0	0	1	0	0	0	1	0	0	0	0	0	1	0	0	1	0	0	1	0	0	0	1	0	0	0	0
0	0	0	1	0	0	1	0	0	0	1	0	0	0	0	1	0	1	0	0	1	0	0	0	0	1	0	0	0	1	0	0	0	0	0	1	0	0	1	0	0	1	0	0	0	1	0	0	0	0
0	0	0	1	0	0	1	0	0	0	0	1	0	1	0	0	0	1	0	0	1	0	0	0	0	1	0	0	0	0	1	0	0	0	0	1	0	0	1	0	0	1	0	0	0	0	1	0	0	0
1	0	0	0	0	0	1	0	0	0	1	0	0	0	0	1	0	1	0	0	1	0	0	0	0	1	0	0	1	0	0	0	0	0	0	1	0	0	1	0	0	0	1	0	1	0	0	0	0	0
0	0	1	0	1	0	0	0	1	0	0	0	0	0	0	1	0	1	0	0	1	0	0	0	1	0	0	0	1	0	0	0	0	0	0	1	0	0	1	0	0	1	0	0	1	0	0	0	0	1
0	0	0	1	1	0	0	0	0	0	1	0	1	0	0	0	0	1	0	0	1	0	0	0	0	1	0	0	0	0	1	0	0	0	0	1	0	0	1	0	0	0	0	1	1	0	0	0	0	1
0	0	0	1	0	0	1	0	0	1	0	0	0	1	0	0	0	1	0	0	1	0	0	0	1	0	0	0	1	0	0	0	0	0	0	1	0	0	1	0	1	0	0	0	0	1	0	0	0	1
0	0	1	0	0	1	0	0	0	0	1	0	1	0	0	0	0	1	0	0	1	0	0	0	0	0	0	1	0	0	1	0	0	0	0	1	0	0	1	0	0	1	0	0	0	0	0	1	0	0
1	0	0	0	1	0	0	0	0	0	1	0	0	0	0	1	0	1	0	0	1	0	0	0	0	1	0	0	0	0	0	1	0	0	0	1	0	0	1	0	0	0	1	0	1	0	0	0	0	1
0	1	0	0	0	1	0	0	0	0	0	1	0	0	0	1	0	1	0	0	1	0	0	0	0	1	0	0	0	0	1	0	0	0	0	1	0	0	1	0	1	0	0	0	0	1	0	0	0	0
0	1	0	0	0	0	1	0	0	1	0	0	1	0	0	0	0	1	0	0	1	0	0	0	0	1	0	0	0	0	1	0	0	0	0	1	0	0	1	0	0	1	0	0	0	1	0	0	1	0
0	0	1	0	0	0	0	1	0	0	0	1	0	0	0	1	0	1	0	0	1	0	0	0	0	1	0	0	0	0	1	0	0	0	0	1	0	0	1	0	0	0	0	1	0	1	0	0	0	1
0	1	0	0	0	1	0	0	0	0	1	0	0	1	0	0	0	1	0	0	1	0	0	0	0	0	1	0	0	0	1	0	0	0	0	1	0	0	1	0	0	1	0	0	0	0	1	0	0	1
0	0	1	0	0	0	0	1	0	0	1	0	1	0	0	0	0	1	0	0	1	0	0	0	0	0	1	0	1	0	0	0	0	0	0	1	0	0	1	0	0	0	1	0	0	0	1	0	0	0
0	1	0	0	1	0	0	0	0	0	1	0	1	0	0	0	0	1	0	0	1	0	0	0	0	1	0	0	0	0	1	0	0	0	0	1	0	0	1	0	0	0	1	0	0	1	0	0	0	1
1	0	0	0	0	0	0	1	0	0	1	0	0	1	0	0	0	1	0	0	1	0	0	0	1	0	0	0	0	1	0	0	0	0	0	1	0	0	1	0	0	0	1	0	1	0	0	0	0	1
0	0	0	1	0	0	1	0	0	0	0	1	0	0	1	0	0	1	0	0	1	0	0	0	0	0	1	0	1	0	0	0	0	0	0	1	0	0	1	0	0	0	1	0	0	0	0	1	0	0
1	0	0	0	1	0	0	0	1	0	0	0	0	0	1	0	0	1	0	0	1	0	0	0	0	1	0	0	0	1	0	0	0	0	0	1	0	0	1	0	0	0	0	1	1	0	0	0	0	1
0	0	1	0	0	0	0	1	0	0	1	0	0	1	0	0	0	1	0	0	1	0	0	0	0	0	0	1	0	0	1	0	0	0	0	1	0	0	1	0	0	0	0	1	0	0	0	1	0	0
0	0	0	1	0	1	0	0	1	0	0	0	0	1	0	0	0	1	0	0	1	0	0	0	0	0	1	0	0	1	0	0	0	0	0	1	0	0	1	0	0	0	1	0	0	0	1	0	1	0
0	1	0	0	0	0	1	0	0	0	1	0	0	0	1	0	0	1	0	0	1	0	0	0	0	0	1	0	0	0	1	0	0	0	0	1	0	0	1	0	0	0	1	0	0	1	0	0	0	1
0	0	1	0	1	0	0	0	0	0	1	0	0	0	1	0	0	1	0	0	1	0	0	0	0	0	0	1	0	0	1	0	0	0	0	1	0	0	1	0	1	0	0	0	1	0	0	0	0	1
0	0	1	0	0	0	1	0	1	0	0	0	0	1	0	0	0	1	0	0	1	0	0	0	0	1	0	0	0	1	0	0	0	0	0	1	0	0	1	0	1	0	0	0	0	1	0	0	0	0
0	1	0	0	0	0	0	1	0	0	1	0	0	0	1	0	0	1	0	0	1	0	0	0	0	0	1	0	0	0	1	0	0	0	0	1	0	0	1	0	0	1	0	0	0	0	0	1	0	0
1	0	0	0	1	0	0	0	1	0	0	0	1	0	0	0	0	1	0	0	1	0	0	0	0	0	1	0	0	0	0	1	0	0	0	1	0	0	1	0	1	0	0	0	1	0	0	0	0	1
0	0	0	1	0	1	0	0	0	0	0	1	0	0	0	1	0	1	0	0	1	0	0	0	0	1	0	0	0	0	1	0	0	0	0	1	0	0	1	0	0	0	0	1	0	0	1	0	0	1
0	0	1	0	1	0	0	0	0	0	1	0	0	1	0	0	0	1	0	0	1	0	0	0	0	1	0	0	0	0	1	0	0	0	0	1	0	0	1	0	0	0	0	1	0	0	1	0	0	0
0	0	0	1	1	0	0	0	1	0	0	0	1	0	0	0	0	1	0	0	1	0	0	0	0	0	1	0	1	0	0	0	0	0	0	1	0	0	1	0	0	1	0	0	0	0	1	0	1	0
0	1	0	0	0	0	1	0	1	0	0	0	0	0	1	0	0	1	0	0	1	0	0	0	0	1	0	0	1	0	0	0	0	0	0	1	0	0	1	0	0	0	1	0	1	0	0	0	0	1
0	1	0	0	1	0	0	0	0	0	0	1	0	0	1	0	0	1	0	0	1	0	0	0	0	1	0	0	1	0	0	0	0	0	0	1	0	0	1	0	0	0	0	1	0	1	0	0	0	0
0	1	0	0	0	0	1	0	0	1	0	0	0	0	0	1	0	1	0	0	1	0	0	0	0	1	0	0	0	1	0	0	0	0	0	1	0	0	1	0	0	1	0	0	0	1	0	0	0	0
0	0	1	0	0	0	1	0	0	1	0	0	0	0	0	1	0	1	0	0	1	0	0	0	0	1	0	0	0	0	1	0	0	0	0	1	0	0	1	0	0	1	0	0	0	0	0	1	0	1
0	1	0	0	1	0	0	0	1	0	0	0	0	0	0	1	0	1	0	0	1	0	0	0	0	1	0	0	0	1	0	0	0	0	0	1	0	0	1	0	0	0	0	1	0	0	1	0	0	0
0	0	1	0	0	0	1	0	0	0	1	0	1	0	0	0	0	1	0	0	1	0	0	0	0	1	0	0	0	1	0	0	0	0	0	1	0	0	1	0	1	0	0	0	0	1	0	0	1	0
0	0	1	0	0	1	0	0	0	1	0	0	0	0	1	0	0	1	0	0	1	0	0	0	0	1	0	0	0	0	1	0	0	0	0	1	0	0	1	0	0	1	0	0	0	0	1	0	0	1
0	1	0	0	1	0	0	0	0	1	0	0	0	1	0	0	0	1	0	0	1	0	0	0	0	1	0	0	0	0	1	0	0	0	0	1	0	0	1	0	0	1	0	0	0	0	1	0	0	1
0	1	0	0	0	0	0	1	0	0	1	0	0	1	0	0	0	1	0	0	1	0	0	0	0	1	0	0	0	1	0	0	0	0	0	1	0	0	1	0	1	0	0	0	0	0	1	0	0	0
0	0	1	0	0	0	1	0	0	0	0	1	0	0	1	0	0	1	0	0	1	0	0	0	0	0	1	0	0	0	1	0	0	0	0	1	0	0	1	0	0	1	0	0	0	0	1	0	0	0
0	0	1	0	0	0	0	1	0	0	1	0	1	0	0	0	0	1	0	0	1	0	0	0	0	0	0	1	0	0	1	0	0	0	0	1	0	0	1	0	0	0	1	0	0	0	1	0	0	0
1	0	0	0	0	0	0	1	0	0	1	0	0	0	0	1	0	1	0	0	1	0	0	0	1	0	0	0	0	1	0	0	0	0	0	1	0	0	1	0	0	0	0	1	0	1	0	0	1	0
0	0	1	0	0	0	1	0	0	0	0	1	0	0	1	0	0	1	0	0	1	0	0	0	0	1	0	0	0	0	1	0	0	0	0	1	0	0	1	0	0	0	0	1	0	0	1	0	0	0
0	0	1	0	0	0	0	1	0	0	0	1	0	1	0	0	0	1	0	0	1	0	0	0	0	1	0	0	0	0	0	1	0	0	0	1	0	0	1	0	0	1	0	0	0	0	0	1	0	0
0	1	0	0	0	0	1	0	0	1	0	0	0	1	0	0	0	1	0	0	1	0	0	0	0	1	0	0	0	0	1	0	0	0	0	1	0	0	1	0	1	0	0	0	0	1	0	0	0	0
0	1	0	0	0	0	1	0	1	0	0	0	0	1	0	0	0	1	0	0	1	0	0	0	0	1	0	0	0	0	1	0	0	0	0	1	0	0	1	0	1	0	0	0	0	1	0	0	0	1
0	0	0	1	0	0	1	0	1	0	0	0	0	1	0	0	0	1	0	0	1	0	0	0	1	0	0	0	0	0	1	0	0	0	0	1	0	0	1	0	0	0	1	0	1	0	0	0	1	0
1	0	0	0	0	0	1	0	1	0	0	0	0	0	0	1	0	1	0	0	1	0	0	0	0	1	0	0	0	0	1	0	0	0	0	1	0	0	1	0	0	0	1	0	0	0	1	0	1	0
0	0	1	0	0	0	1	0	0	0	1	0	1	0	0	0	0	1	0	0	1	0	0	0	0	1	0	0	1	0	0	0	0	0	0	1	0	0	1	0	0	0	0	1	0	1	0	0	1	0
1	0	0	0	1	0	0	0	0	1	0	0	0	1	0	0	0	1	0	0	1	0	0	0	0	1	0	0	0	0	1	0	0	0	0	1	0	0	1	0	0	0	1	0	0	0	1	0	0	0
0	0	1	0	0	0	1	0	0	0	1	0	0	1	0	0	0	1	0	0	1	0	0	0	0	0	1	0	0	1	0	0	0	0	0	1	0	0	1	0	0	1	0	0	0	0	1	0	0	1
0	1	0	0	0	0	0	1	0	0	1	0	1	0	0	0	0	1	0	0	1	0	0	0	0	0	1	0	0	1	0	0	0	0	0	1	0	0	1	0	0	1	0	0	1	0	0	0	0	0
0	0	1	0	0	1	0	0	0	1	0	0	0	0	0	1	0	1	0	0	1	0	0	0	0	0	1	0	0	0	1	0	0	0	0	1	0	0	1	0	0	1	0	0	0	1	0	0	0	1
1	0	0	0	0	0	1	0	0	0	1	0	0	0	1	0	0	1	0	0	1	0	0	0	0	0	1	0	0	0	1	0	0	0	0	1	0	0	1	0	0	1	0	0	0	0	1	0	0	1
0	1	0	0	0	0	1	0	0	0	0	1	0	0	1	0	0	1	0	0	1	0	0	0	0	0	1	0	0	0	1	0	0	0	0	1	0	0	1	0	0	0	1	0	0	0	1	0	0	0
1	0	0	0	0	0	0	1	0	0	0	1	0	1	0	0	0	1	0	0	1	0	0	0	0	0	1	0	0	1	0	0	0	0	0	1	0	0	1	0	1	0	0	0	0	0	1	0	0	1
0	1	0	0	1	0	0	0	0	0	1	0	0	1	0	0	0	1	0	0	1	0	0	0	0	1	0	0	0	0	1	0	0	0	0	1	0	0	1	0	0	0	0	1	0	0	0	1	0	1
0	1	0	0	0	0	0	1	0	0	1	0	0	1	0	0	0	1	0	0	1	0	0	0	0	0	0	1	0	0	1	0	0	0	0	1	0	0	1	0	0	0	0	1	0	1	0	0	1	0
1	0	0	0	0	0	1	0	0	0	1	0	0	0	0	1	0	1	0	0	1	0	0	0	1	0	0	0	0	0	1	0	0	0	0	1	0	0	1	0	0	1	0	0	0	0	0	1	0	0
1	0	0	0	0	0	1	0	0	1	0	0	0	0	0	1	0	1	0	0	1	0	0	0	0	1	0	0	0	0	1	0	0	0	0	1	0	0	1	0	0	1	0	0	0	1	0	0	0	0
0	1	0	0	0	0	0	1	0	1	0	0	0	0	1	0	0	1	0	0	1	0	0	0	0	1	0	0	0	0	1	0	0	0	0	1	0	0	1	0	0	0	0	1	0	0	0	1	0	1
0	0	1	0	0	0	1	0	1	0	0	0	0	0	1	0	0	1	0	0	1	0	0	0	0	1	0	0	0	0	1	0	0	0	0	1	0	0	1	0	0	0	1	0	0	1	0	0	0	1
0	0	1	0	0	0	1	0	0	0	1	0	0	1	0	0	0	1	0	0	1	0	0	0	0	0	1	0	1	0	0	0	0	0	0	1	0	0	1	0	0	0	1	0	0	0	1	0	0	0
0	0	0	1	0	0	1	0	0	0	1	0	0	0	1	0	0	1	0	0	1	0	0	0	1	0	0	0	0	0	1	0	0	0	0	1	0	0	1	0	0	0	0	1	0	1	0	0	0	0
0	0	1	0	0	0	1	0	0	1	0	0	1	0	0	0	0	1	0	0	1	0	0	0	0	0	1	0	0	1	0	0	0	0	0	1	0	0	1	0	0	1	0	0	0	0	0	1	0	0
1	0	0	0	0	1	0	0	0	0	0	1	0	0	1	0	0	1	0	0	1	0	0	0	0	1	0	0	0	0	1	0	0	0	0	1	0	0	1	0	0	1	0	0	0	0	0	1	0	0
1	0	0	0	0	0	1	0	0	1	0	0	0	0	1	0	0	1	0	0	1	0	0	0	0	1	0	0	1	0	0	0	0	0	0	1	0	0	1	0	1	0	0	0	0	1	0	0	0	0
0	0	1	0	1	0	0	0	0	0	1	0	1	0	0	0	0	1	0	0	1	0	0	0	0	1	0	0	0	0	1	0	0	0	0	1	0	0	1	0	0	1	0	0	0	0	1	0	0	0
0	1	0	0	0	0	1	0	0	0	1	0	0	0	1	0	0	1	0	0	1	0	0	0	0	1	0	0	0	0	1	0	0	0	0	1	0	0	1	0	0	1	0	0	0	0	0	1	0	0
0	1	0	0	0	0	0	1	0	0	1	0	0	0	1	0	0	1	0	0	1	0	0	0	0	1	0	0	0	0	1	0	0	0	0	1	0	0	1	0	0	0	1	0	1	0	0	0	1	0
0	0	1	0	0	1	0	0	0	0	0	1	0	1	0	0	0	1	0	0	1	0	0	0	0	1	0	0	0	1	0	0	0	0	0	1	0	0	1	0	0	1	0	0	0	1	0	0	0	0
0	0	1	0	1	0	0	0	0	0	0	1	1	0	0	0	0	1	0	0	1	0	0	0	0	1	0	0	0	0	1	0	0	0	0	1	0	0	1	0	0	0	1	0	0	0	0	1	0	0
0	1	0	0	0	0	0	1	1	0	0	0	1	0	0	0	0	1	0	0	1	0	0	0	1	0	0	0	1	0	0	0	0	0	0	1	0	0	1	0	0	0	0	1	1	0	0	0	0	1
0	0	0	1	0	0	0	1	0	0	0	1	0	0	0	1	0	1	0	0	1	0	0	0	0	0	0	1	0	0	0	1	0	0	0	1	0	0	1	0	0	0	1	0	0	0	0	1	0	0
1	0	0	0	1	0	0	0	1	0	0	0	1	0	0	0	0	1	0	0	1	0	0	0	0	1	0	0	0	0	1	0	0	0	0	1	0	0	1	0	0	0	1	0	0	0	1	0	0	1
0	0	0	1	0	0	1	0	0	1	0	0	0	0	0	1	0	1	0	0	1	0	0	0	0	0	0	1	0	1	0	0	0	0	0	1	0	0	1	0	1	0	0	0	0	0	1	0	0	1
1	0	0	0	0	0	1	0	1	0	0	0	0	0	1	0	0	1	0	0	1	0	0	0	0	1	0	0	0	0	1	0	0	0	0	1	0	0	1	0	0	1	0	0	0	0	1	0	0	0
1	0	0	0	0	0	1	0	0	1	0	0	1	0	0	0	0	1	0	0	1	0	0	0	0	1	0	0	0	1	0	0	0	0	0	1	0	0	1	0	1	0	0	0	0	0	0	1	0	0
0	0	1	0	0	1	0	0	0	0	0	1	0	0	0	1	0	1	0	0	1	0	0	0	0	0	1	0	0	1	0	0	0	0	0	1	0	0	1	0	0	0	1	0	0	0	1	0	1	0
0	1	0	0	0	0	0	1	0	0	1	0	0	0	1	0	0	1	0	0	1	0	0	0	0	1	0	0	0	0	1	0	0	0	0	1	0	0	1	0	0	1	0	0	0	0	0	1	0	1
1	0	0	0	1	0	0	0	0	1	0	0	0	0	0	1	0	1	0	0	1	0	0	0	0	1	0	0	0	0	1	0	0	0	0	1	0	0	1	0	0	0	0	1	0	0	1	0	0	0
0	0	1	0	0	1	0	0	0	0	1	0	0	0	0	1	0	1	0	0	1	0	0	0	0	1	0	0	0	0	1	0	0	0	0	1	0	0	1	0	0	0	1	0	0	1	0	0	0	1
0	0	0	1	0	0	0	1	0	0	1	0	0	0	0	1	0	1	0	0	1	0	0	0	0	0	0	1	0	0	0	1	0	0	0	1	0	0	1	0	1	0	0	0	0	0	1	0	0	0
0	0	0	1	0	1	0	0	0	0	1	0	1	0	0	0	0	1	0	0	1	0	0	0	0	0	1	0	0	1	0	0	0	0	0	1	0	0	1	0	1	0	0	0	0	1	0	0	0	1
0	0	0	1	0	0	1	0	0	1	0	0	1	0	0	0	0	1	0	0	1	0	0	0	1	0	0	0	0	0	0	1	0	0	0	1	0	0	1	0	0	0	0	1	0	0	1	0	0	0
1	0	0	0	1	0	0	0	0	0	0	1	0	1	0	0	0	1	0	0	1	0	0	0	1	0	0	0	0	1	0	0	0	0	0	1	0	0	1	0	0	1	0	0	1	0	0	0	0	0
0	0	1	0	0	1	0	0	0	0	1	0	0	1	0	0	0	1	0	0	1	0	0	0	0	1	0	0	0	0	1	0	0	0	0	1	0	0	1	0	1	0	0	0	0	0	1	0	0	0
0	1	0	0	0	0	1	0	0	0	1	0	0	0	1	0	0	1	0	0	1	0	0	0	0	0	1	0	0	0	1	0	0	0	0	1	0	0	1	0	0	0	1	0	0	0	0	1	0	1
0	0	1	0	0	0	0	1	0	0	1	0	0	0	1	0	0	1	0	0	1	0	0	0	0	0	1	0	0	0	1	0	0	0	0	1	0	0	1	0	0	0	1	0	0	0	1	0	1	0
0	0	0	1	0	0	1	0	0	0	1	0	0	1	0	0	0	1	0	0	1	0	0	0	0	1	0	0	0	0	1	0	0	0	0	1	0	0	1	0	0	1	0	0	1	0	0	0	0	1
1	0	0	0	0	0	1	0	0	1	0	0	0	1	0	0	0	1	0	0	1	0	0	0	0	1	0	0	0	0	0	1	0	0	0	1	0	0	1	0	0	0	1	0	0	1	0	0	0	0
1	0	0	0	0	0	1	0	1	0	0	0	0	0	1	0	0	1	0	0	1	0	0	0	0	0	1	0	0	0	1	0	0	0	0	1	0	0	1	0	0	0	0	1	0	0	0	1	0	0
1	0	0	0	0	1	0	0	0	0	0	1	0	0	1	0	0	1	0	0	1	0	0	0	0	1	0	0	0	0	1	0	0	0	0	1	0	0	1	0	0	1	0	0	0	0	1	0	0	0
0	0	0	1	0	0	0	1	0	0	1	0	0	0	1	0	0	1	0	0	1	0	0	0	0	0	1	0	0	0	0	1	0	0	0	1	0	0	1	0	0	0	1	0	0	1	0	0	0	0
0	0	1	0	0	1	0	0	1	0	0	0	0	0	1	0	0	1	0	0	1	0	0	0	1	0	0	0	0	0	1	0	0	0	0	1	0	0	1	0	0	0	1	0	0	1	0	0	0	1
1	0	0	0	0	0	1	0	0	1	0	0	0	1	0	0	0	1	0	0	1	0	0	0	0	1	0	0	0	0	1	0	0	0	0	1	0	0	1	0	0	0	0	1	0	0	1	0	0	0
0	0	1	0	0	0	0	1	0	0	1	0	0	0	1	0	0	1	0	0	1	0	0	0	0	1	0	0	0	0	1	0	0	0	0	1	0	0	1	0	1	0	0	0	0	1	0	0	0	1
0	0	0	1	0	1	0	0	1	0	0	0	0	0	1	0	0	1	0	0	1	0	0	0	0	1	0	0	0	0	1	0	0	0	0	1	0	0	1	0	0	0	1	0	1	0	0	0	0	0
1	0	0	0	0	0	1	0	1	0	0	0	0	0	1	0	0	1	0	0	1	0	0	0	0	0	0	1	0	1	0	0	0	0	0	1	0	0	1	0	0	1	0	0	1	0	0	0	0	0
1	0	0	0	0	0	1	0	0	0	1	0	0	1	0	0	0	1	0	0	1	0	0	0	0	0	1	0	0	1	0	0	0	0	0	1	0	0	1	0	0	0	0	1	0	0	0	1	1	0
0	0	0	1	0	1	0	0	0	1	0	0	1	0	0	0	0	1	0	0	1	0	0	0	0	1	0	0	0	0	1	0	0	0	0	1	0	0	1	0	0	0	1	0	0	0	1	0	0	1
0	0	1	0	1	0	0	0	0	0	0	1	1	0	0	0	0	1	0	0	1	0	0	0	0	0	0	1	0	1	0	0	0	0	0	1	0	0	1	0	0	0	1	0	1	0	0	0	1	0
0	1	0	0	0	0	1	0	0	0	1	0	0	0	0	1	0	1	0	0	1	0	0	0	0	1	0	0	0	0	1	0	0	0	0	1	0	0	1	0	0	0	0	1	0	0	0	1	1	0
0	0	1	0	0	1	0	0	0	0	1	0	0	0	0	1	0	1	0	0	1	0	0	0	0	0	1	0	0	0	1	0	0	0	0	1	0	0	1	0	0	0	1	0	1	0	0	0	1	0
0	1	0	0	1	0	0	0	0	0	1	0	0	1	0	0	0	1	0	0	1	0	0	0	1	0	0	0	0	1	0	0	0	0	0	1	0	0	1	0	1	0	0	0	0	0	0	1	0	0
1	0	0	0	0	0	1	0	0	1	0	0	1	0	0	0	0	1	0	0	1	0	0	0	0	0	1	0	0	1	0	0	0	0	0	1	0	0	1	0	0	0	1	0	0	0	1	0	1	0
0	0	1	0	0	1	0	0	0	1	0	0	0	0	1	0	0	1	0	0	1	0	0	0	0	1	0	0	0	0	1	0	0	0	0	1	0	0	1	0	0	1	0	0	0	0	1	0	0	1
0	0	0	1	0	0	1	0	0	1	0	0	0	1	0	0	0	1	0	0	1	0	0	0	0	0	1	0	0	0	1	0	0	0	0	1	0	0	1	0	0	1	0	0	0	0	1	0	0	0
0	1	0	0	1	0	0	0	0	0	0	1	0	0	1	0	0	1	0	0	1	0	0	0	0	1	0	0	0	0	1	0	0	0	0	1	0	0	1	0	0	0	0	1	0	0	1	0	0	1
1	0	0	0	1	0	0	0	1	0	0	0	0	0	0	1	0	1	0	0	1	0	0	0	0	0	1	0	0	0	0	1	0	0	0	1	0	0	1	0	0	1	0	0	0	1	0	0	0	0
0	1	0	0	1	0	0	0	0	0	1	0	1	0	0	0	0	1	0	0	1	0	0	0	0	1	0	0	0	0	1	0	0	0	0	1	0	0	1	0	1	0	0	0	0	1	0	0	0	1
0	0	1	0	1	0	0	0	0	0	1	0	0	0	0	1	0	1	0	0	1	0	0	0	0	1	0	0	0	1	0	0	0	0	0	1	0	0	1	0	0	0	0	1	0	0	1	0	0	0
0	0	0	1	0	0	1	0	0	1	0	0	0	0	0	1	0	1	0	0	1	0	0	0	1	0	0	0	1	0	0	0	0	0	0	1	0	0	1	0	0	0	1	0	0	0	1	0	0	1
0	0	1	0	0	0	1	0	0	0	1	0	0	0	0	1	0	1	0	0	1	0	0	0	0	1	0	0	0	0	1	0	0	0	0	1	0	0	1	0	0	0	0	1	0	1	0	0	0	1
0	0	1	0	0	0	1	0	0	0	1	0	1	0	0	0	0	1	0	0	1	0	0	0	0	1	0	0	0	0	1	0	0	0	0	1	0	0	1	0	0	0	1	0	0	0	1	0	0	0
0	0	0	1	0	0	1	0	0	1	0	0	0	0	0	1	0	1	0	0	1	0	0	0	0	1	0	0	1	0	0	0	0	0	0	1	0	0	1	0	0	0	0	1	0	1	0	0	0	0
0	1	0	0	1	0	0	0	0	0	1	0	1	0	0	0	0	1	0	0	1	0	0	0	0	1	0	0	0	0	1	0	0	0	0	1	0	0	1	0	0	0	1	0	0	0	1	0	0	0
0	1	0	0	0	1	0	0	0	0	1	0	0	1	0	0	0	1	0	0	1	0	0	0	0	1	0	0	0	0	1	0	0	0	0	1	0	0	1	0	0	0	1	0	0	0	1	0	0	0
1	0	0	0	1	0	0	0	0	0	0	1	0	1	0	0	0	1	0	0	1	0	0	0	0	1	0	0	0	1	0	0	0	0	0	1	0	0	1	0	0	0	0	1	0	1	0	0	0	1
0	1	0	0	1	0	0	0	0	0	1	0	0	0	0	1	0	1	0	0	1	0	0	0	0	1	0	0	0	0	1	0	0	0	0	1	0	0	1	0	0	1	0	0	0	0	0	1	0	1
0	0	1	0	0	0	1	0	0	0	0	1	0	0	1	0	0	1	0	0	1	0	0	0	0	0	1	0	0	0	1	0	0	0	0	1	0	0	1	0	0	0	1	0	0	1	0	0	0	1
0	1	0	0	0	0	0	1	0	0	1	0	0	0	1	0	0	1	0	0	1	0	0	0	0	1	0	0	0	0	1	0	0	0	0	1	0	0	1	0	0	0	1	0	1	0	0	0	0	0
0	1	0	0	1	0	0	0	0	0	1	0	0	1	0	0	0	1	0	0	1	0	0	0	0	0	1	0	0	0	1	0	0	0	0	1	0	0	1	0	0	0	0	1	0	0	1	0	0	0
1	0	0	0	1	0	0	0	0	0	1	0	1	0	0	0	0	1	0	0	1	0	0	0	0	0	0	1	0	0	1	0	0	0	0	1	0	0	1	0	0	0	1	0	0	1	0	0	0	0
0	1	0	0	0	0	1	0	0	0	1	0	0	1	0	0	0	1	0	0	1	0	0	0	0	1	0	0	0	0	1	0	0	0	0	1	0	0	1	0	1	0	0	0	0	1	0	0	0	1
0	0	0	1	0	0	0	1	0	0	1	0	0	0	1	0	0	1	0	0	1	0	0	0	0	1	0	0	1	0	0	0	0	0	0	1	0	0	1	0	0	1	0	0	0	0	0	1	0	0
0	0	0	1	1	0	0	0	0	0	1	0	0	0	1	0	0	1	0	0	1	0	0	0	0	1	0	0	0	0	1	0	0	0	0	1	0	0	1	0	1	0	0	0	0	0	1	0	0	0
0	0	0	1	0	0	1	0	0	1	0	0	0	0	1	0	0	1	0	0	1	0	0	0	0	1	0	0	0	0	1	0	0	0	0	1	0	0	1	0	1	0	0	0	0	0	0	1	0	0
0	0	0	1	0	1	0	0	1	0	0	0	0	1	0	0	0	1	0	0	1	0	0	0	0	0	1	0	0	1	0	0	0	0	0	1	0	0	1	0	1	0	0	0	0	0	1	0	0	1
0	0	1	0	0	1	0	0	0	1	0	0	0	0	1	0	0	1	0	0	1	0	0	0	0	1	0	0	0	0	1	0	0	0	0	1	0	0	1	0	0	0	1	0	1	0	0	0	0	0
1	0	0	0	0	0	1	0	1	0	0	0	0	0	0	1	0	1	0	0	1	0	0	0	0	1	0	0	1	0	0	0	0	0	0	1	0	0	1	0	1	0	0	0	0	1	0	0	0	1
0	0	0	1	0	0	1	0	1	0	0	0	0	0	1	0	0	1	0	0	1	0	0	0	0	0	0	1	0	0	1	0	0	0	0	1	0	0	1	0	0	0	0	1	0	0	0	1	0	1
0	1	0	0	1	0	0	0	1	0	0	0	1	0	0	0	0	1	0	0	1	0	0	0	1	0	0	0	0	0	1	0	0	0	0	1	0	0	1	0	0	0	1	0	1	0	0	0	0	0
1	0	0	0	0	0	0	1	0	0	0	1	1	0	0	0	0	1	0	0	1	0	0	0	0	0	0	1	1	0	0	0	0	0	0	1	0	0	1	0	0	1	0	0	0	1	0	0	0	0
0	1	0	0	0	1	0	0	1	0	0	0	1	0	0	0	0	1	0	0	1	0	0	0	0	0	1	0	0	1	0	0	0	0	0	1	0	0	1	0	1	0	0	0	0	0	0	1	0	1
1	0	0	0	0	0	1	0	1	0	0	0	0	1	0	0	0	1	0	0	1	0	0	0	0	0	1	0	0	1	0	0	0	0	0	1	0	0	1	0	1	0	0	0	0	0	1	0	0	0
1	0	0	0	0	0	1	0	1	0	0	0	0	0	1	0	0	1	0	0	1	0	0	0	0	1	0	0	0	0	1	0	0	0	0	1	0	0	1	0	1	0	0	0	0	1	0	0	0	0
0	1	0	0	0	1	0	0	0	1	0	0	0	0	1	0	0	1	0	0	1	0	0	0	0	1	0	0	1	0	0	0	0	0	0	1	0	0	1	0	0	1	0	0	0	1	0	0	1	0
0	1	0	0	1	0	0	0	0	0	0	1	0	1	0	0	0	1	0	0	1	0	0	0	0	1	0	0	0	0	1	0	0	0	0	1	0	0	1	0	1	0	0	0	0	0	0	1	0	1
0	0	1	0	0	1	0	0	0	0	0	1	0	0	1	0	0	1	0	0	1	0	0	0	0	1	0	0	0	0	1	0	0	0	0	1	0	0	1	0	0	0	1	0	1	0	0	0	0	0
0	1	0	0	1	0	0	0	0	0	0	1	0	0	0	1	0	1	0	0	1	0	0	0	0	0	0	1	0	0	0	1	0	0	0	1	0	0	1	0	0	0	0	1	1	0	0	0	0	0
0	0	1	0	0	0	1	0	1	0	0	0	0	0	1	0	0	1	0	0	1	0	0	0	0	1	0	0	0	0	1	0	0	0	0	1	0	0	1	0	1	0	0	0	0	1	0	0	0	0
0	0	1	0	0	1	0	0	0	0	1	0	0	0	0	1	0	1	0	0	1	0	0	0	0	1	0	0	0	0	1	0	0	0	0	1	0	0	1	0	1	0	0	0	0	1	0	0	0	0
0	1	0	0	1	0	0	0	0	0	0	1	0	0	0	1	0	1	0	0	1	0	0	0	0	0	1	0	0	0	1	0	0	0	0	1	0	0	1	0	0	0	1	0	0	1	0	0	0	0
0	0	1	0	0	1	0	0	1	0	0	0	0	0	1	0	0	1	0	0	1	0	0	0	0	0	1	0	0	1	0	0	0	0	0	1	0	0	1	0	0	1	0	0	0	0	0	1	0	0
0	1	0	0	0	0	0	1	0	1	0	0	1	0	0	0	0	1	0	0	1	0	0	0	0	0	1	0	0	0	1	0	0	0	0	1	0	0	1	0	0	0	0	1	0	0	0	1	0	0
0	0	0	1	0	0	1	0	1	0	0	0	1	0	0	0	0	1	0	0	1	0	0	0	0	0	0	1	0	0	1	0	0	0	0	1	0	0	1	0	0	1	0	0	1	0	0	0	0	0
0	0	1	0	0	0	1	0	0	0	0	1	0	0	0	1	0	1	0	0	1	0	0	0	0	0	1	0	0	1	0	0	0	0	0	1	0	0	1	0	0	1	0	0	0	0	1	0	0	0
0	0	0	1	0	0	1	0	0	0	0	1	0	0	1	0	0	1	0	0	1	0	0	0	1	0	0	0	0	0	1	0	0	0	0	1	0	0	1	0	0	1	0	0	1	0	0	0	0	0
0	1	0	0	0	1	0	0	0	1	0	0	1	0	0	0	0	1	0	0	1	0	0	0	0	1	0	0	0	0	1	0	0	0	0	1	0	0	1	0	1	0	0	0	0	0	0	1	1	0
0	0	0	1	0	0	0	1	0	0	0	1	0	0	0	1	0	1	0	0	1	0	0	0	1	0	0	0	1	0	0	0	0	0	0	1	0	0	1	0	0	0	1	0	0	0	0	1	0	0
1	0	0	0	1	0	0	0	1	0	0	0	1	0	0	0	0	1	0	0	1	0	0	0	0	1	0	0	0	0	1	0	0	0	0	1	0	0	1	0	0	0	0	1	0	0	0	1	0	0
0	0	0	1	0	1	0	0	1	0	0	0	0	0	1	0	0	1	0	0	1	0	0	0	0	1	0	0	0	0	1	0	0	0	0	1	0	0	1	0	1	0	0	0	0	1	0	0	0	0
0	1	0	0	0	0	0	1	0	1	0	0	0	0	1	0	0	1	0	0	1	0	0	0	0	1	0	0	0	0	1	0	0	0	0	1	0	0	1	0	1	0	0	0	0	0	0	1	1	0
0	0	0	1	1	0	0	0	0	1	0	0	1	0	0	0	0	1	0	0	1	0	0	0	0	0	1	0	0	0	1	0	0	0	0	1	0	0	1	0	0	1	0	0	0	1	0	0	1	0
0	1	0	0	0	0	1	0	1	0	0	0	0	0	1	0	0	1	0	0	1	0	0	0	0	1	0	0	0	0	1	0	0	0	0	1	0	0	1	0	0	1	0	0	0	0	1	0	0	0
1	0	0	0	0	0	0	1	0	0	1	0	1	0	0	0	0	1	0	0	1	0	0	0	0	0	0	1	0	0	1	0	0	0	0	1	0	0	1	0	1	0	0	0	0	0	1	0	0	0
0	0	1	0	0	0	1	0	1	0	0	0	1	0	0	0	0	1	0	0	1	0	0	0	0	0	1	0	0	0	1	0	0	0	0	1	0	0	1	0	0	0	1	0	0	0	1	0	0	0
0	1	0	0	0	0	1	0	0	0	1	0	0	1	0	0	0	1	0	0	1	0	0	0	1	0	0	0	0	1	0	0	0	0	0	1	0	0	1	0	0	0	1	0	0	1	0	0	1	0
0	1	0	0	0	0	1	0	0	0	1	0	1	0	0	0	0	1	0	0	1	0	0	0	0	1	0	0	0	1	0	0	0	0	0	1	0	0	1	0	0	1	0	0	0	0	0	1	0	0
0	0	0	1	0	1	0	0	0	0	1	0	0	0	1	0	0	1	0	0	1	0	0	0	1	0	0	0	0	1	0	0	0	0	0	1	0	0	1	0	0	1	0	0	1	0	0	0	1	0
0	0	1	0	0	1	0	0	1	0	0	0	0	0	1	0	0	1	0	0	1	0	0	0	0	0	1	0	0	1	0	0	0	0	0	1	0	0	1	0	0	1	0	0	0	1	0	0	0	0
0	1	0	0	0	0	1	0	0	0	1	0	0	0	0	1	0	1	0	0	1	0	0	0	0	1	0	0	0	0	1	0	0	0	0	1	0	0	1	0	0	0	1	0	0	0	1	0	0	0
0	0	0	1	0	0	0	1	1	0	0	0	0	0	1	0	0	1	0	0	1	0	0	0	1	0	0	0	1	0	0	0	0	0	0	1	0	0	1	0	0	0	1	0	1	0	0	0	0	1
0	0	0	1	0	0	0	1	1	0	0	0	1	0	0	0	0	1	0	0	1	0	0	0	0	1	0	0	1	0	0	0	0	0	0	1	0	0	1	0	0	1	0	0	0	1	0	0	1	0
0	0	1	0	0	0	0	1	0	0	1	0	0	0	1	0	0	1	0	0	1	0	0	0	0	0	0	1	0	0	0	1	0	0	0	1	0	0	1	0	0	0	1	0	0	1	0	0	0	0
0	1	0	0	1	0	0	0	0	0	1	0	0	0	0	1	0	1	0	0	1	0	0	0	0	1	0	0	0	0	1	0	0	0	0	1	0	0	1	0	0	0	1	0	0	1	0	0	0	0
0	0	1	0	0	0	0	1	0	0	1	0	0	0	1	0	0	1	0	0	1	0	0	0	0	1	0	0	0	1	0	0	0	0	0	1	0	0	1	0	0	0	0	1	0	1	0	0	0	1
0	0	1	0	0	1	0	0	0	0	0	1	1	0	0	0	0	1	0	0	1	0	0	0	0	0	1	0	0	0	1	0	0	0	0	1	0	0	1	0	1	0	0	0	1	0	0	0	1	0
0	0	0	1	0	0	0	1	0	0	1	0	1	0	0	0	0	1	0	0	1	0	0	0	0	1	0	0	0	1	0	0	0	0	0	1	0	0	1	0	0	1	0	0	0	0	1	0	0	1
1	0	0	0	0	1	0	0	0	1	0	0	0	0	1	0	0	1	0	0	1	0	0	0	0	0	1	0	0	1	0	0	0	0	0	1	0	0	1	0	0	1	0	0	0	0	0	1	0	0
0	1	0	0	0	0	1	0	0	0	1	0	0	1	0	0	0	1	0	0	1	0	0	0	0	1	0	0	0	0	1	0	0	0	0	1	0	0	1	0	1	0	0	0	0	1	0	0	0	0
0	0	1	0	0	0	1	0	0	0	1	0	1	0	0	0	0	1	0	0	1	0	0	0	0	1	0	0	0	0	1	0	0	0	0	1	0	0	1	0	0	0	0	1	0	1	0	0	0	1
0	1	0	0	0	1	0	0	0	0	1	0	0	0	1	0	0	1	0	0	1	0	0	0	0	0	1	0	0	1	0	0	0	0	0	1	0	0	1	0	0	1	0	0	0	0	0	1	0	1
0	0	1	0	0	1	0	0	0	0	1	0	0	1	0	0	0	1	0	0	1	0	0	0	0	1	0	0	0	1	0	0	0	0	0	1	0	0	1	0	0	1	0	0	0	1	0	0	0	0
0	0	0	1	0	1	0	0	0	0	0	1	0	0	1	0	0	1	0	0	1	0	0	0	0	0	1	0	0	0	1	0	0	0	0	1	0	0	1	0	0	1	0	0	0	0	1	0	0	1
0	0	1	0	0	0	0	1	0	0	1	0	1	0	0	0	0	1	0	0	1	0	0	0	0	0	0	1	0	0	1	0	0	0	0	1	0	0	1	0	0	1	0	0	1	0	0	0	0	1
0	0	1	0	0	1	0	0	1	0	0	0	0	1	0	0	0	1	0	0	1	0	0	0	0	1	0	0	0	0	1	0	0	0	0	1	0	0	1	0	0	0	0	1	0	1	0	0	0	1
0	1	0	0	0	1	0	0	0	0	1	0	0	0	0	1	0	1	0	0	1	0	0	0	0	1	0	0	0	0	1	0	0	0	0	1	0	0	1	0	1	0	0	0	0	1	0	0	0	1
0	1	0	0	0	0	1	0	0	0	0	1	0	0	1	0	0	1	0	0	1	0	0	0	0	1	0	0	0	0	1	0	0	0	0	1	0	0	1	0	0	0	0	1	0	0	0	1	1	0
1	0	0	0	0	0	1	0	0	0	1	0	1	0	0	0	0	1	0	0	1	0	0	0	0	0	1	0	0	1	0	0	0	0	0	1	0	0	1	0	0	0	1	0	0	1	0	0	1	0
0	0	1	0	1	0	0	0	0	1	0	0	1	0	0	0	0	1	0	0	1	0	0	0	0	1	0	0	0	0	1	0	0	0	0	1	0	0	1	0	1	0	0	0	1	0	0	0	0	1
0	1	0	0	0	0	1	0	1	0	0	0	0	0	1	0	0	1	0	0	1	0	0	0	0	1	0	0	0	0	1	0	0	0	0	1	0	0	1	0	0	0	0	1	0	1	0	0	1	0
0	0	1	0	0	0	1	0	0	0	0	1	0	1	0	0	0	1	0	0	1	0	0	0	0	1	0	0	0	0	1	0	0	0	0	1	0	0	1	0	0	1	0	0	0	1	0	0	0	0
0	1	0	0	0	0	0	1	1	0	0	0	1	0	0	0	0	1	0	0	1	0	0	0	0	1	0	0	0	0	1	0	0	0	0	1	0	0	1	0	0	0	1	0	0	0	0	1	1	0
0	1	0	0	0	0	1	0	0	0	1	0	0	0	1	0	0	1	0	0	1	0	0	0	0	1	0	0	1	0	0	0	0	0	0	1	0	0	1	0	0	0	0	1	0	1	0	0	0	0
1	0	0	0	1	0	0	0	1	0	0	0	1	0	0	0	0	1	0	0	1	0	0	0	0	0	1	0	0	0	1	0	0	0	0	1	0	0	1	0	0	1	0	0	0	0	1	0	0	0
1	0	0	0	0	1	0	0	0	0	0	1	0	0	1	0	0	1	0	0	1	0	0	0	0	0	0	1	1	0	0	0	0	0	0	1	0	0	1	0	0	1	0	0	1	0	0	0	0	0
1	0	0	0	0	0	1	0	1	0	0	0	0	1	0	0	0	1	0	0	1	0	0	0	0	0	1	0	1	0	0	0	0	0	0	1	0	0	1	0	0	0	0	1	0	0	0	1	0	0
1	0	0	0	0	0	1	0	0	0	1	0	0	1	0	0	0	1	0	0	1	0	0	0	0	0	1	0	0	0	1	0	0	0	0	1	0	0	1	0	1	0	0	0	0	0	1	0	0	0
0	0	0	1	0	0	1	0	0	1	0	0	0	0	1	0	0	1	0	0	1	0	0	0	0	0	0	1	0	0	1	0	0	0	0	1	0	0	1	0	0	0	0	1	0	0	1	0	0	1
0	1	0	0	0	1	0	0	0	1	0	0	0	0	0	1	0	1	0	0	1	0	0	0	0	1	0	0	0	1	0	0	0	0	0	1	0	0	1	0	0	0	0	1	0	1	0	0	0	0
0	0	0	1	0	1	0	0	0	0	0	1	0	0	0	1	0	1	0	0	1	0	0	0	0	1	0	0	0	0	1	0	0	0	0	1	0	0	1	0	0	1	0	0	1	0	0	0	1	0
0	0	1	0	0	0	1	0	0	1	0	0	0	1	0	0	0	1	0	0	1	0	0	0	0	1	0	0	0	0	1	0	0	0	0	1	0	0	1	0	1	0	0	0	0	1	0	0	0	0
0	1	0	0	0	0	1	0	0	1	0	0	0	0	1	0	0	1	0	0	1	0	0	0	0	0	1	0	1	0	0	0	0	0	0	1	0	0	1	0	0	0	0	1	0	0	1	0	0	0
0	0	0	1	1	0	0	0	0	1	0	0	0	1	0	0	0	1	0	0	1	0	0	0	0	0	1	0	1	0	0	0	0	0	0	1	0	0	1	0	1	0	0	0	0	1	0	0	1	0
0	1	0	0	0	0	0	1	0	0	1	0	0	1	0	0	0	1	0	0	1	0	0	0	0	1	0	0	0	1	0	0	0	0	0	1	0	0	1	0	0	0	1	0	0	0	0	1	0	0
1	0	0	0	0	1	0	0	0	1	0	0	0	1	0	0	0	1	0	0	1	0	0	0	0	0	0	1	0	0	0	1	0	0	0	1	0	0	1	0	0	0	0	1	1	0	0	0	0	0
1	0	0	0	1	0	0	0	0	0	1	0	0	0	0	1	0	1	0	0	1	0	0	0	0	1	0	0	1	0	0	0	0	0	0	1	0	0	1	0	0	0	1	0	0	1	0	0	0	1
0	0	0	1	1	0	0	0	1	0	0	0	1	0	0	0	0	1	0	0	1	0	0	0	0	0	1	0	0	1	0	0	0	0	0	1	0	0	1	0	0	1	0	0	1	0	0	0	0	1
0	0	1	0	1	0	0	0	0	0	1	0	0	0	0	1	0	1	0	0	1	0	0	0	0	1	0	0	1	0	0	0	0	0	0	1	0	0	1	0	0	1	0	0	0	0	0	1	1	0
0	0	1	0	1	0	0	0	0	0	1	0	1	0	0	0	0	1	0	0	1	0	0	0	0	1	0	0	0	0	1	0	0	0	0	1	0	0	1	0	1	0	0	0	0	1	0	0	0	0
0	0	1	0	0	0	0	1	0	0	1	0	0	1	0	0	0	1	0	0	1	0	0	0	1	0	0	0	0	1	0	0	0	0	0	1	0	0	1	0	0	0	1	0	0	0	0	1	0	0
0	0	0	1	1	0	0	0	0	1	0	0	0	1	0	0	0	1	0	0	1	0	0	0	1	0	0	0	0	1	0	0	0	0	0	1	0	0	1	0	0	0	1	0	0	0	1	0	0	0
0	0	1	0	0	0	1	0	0	0	1	0	0	0	1	0	0	1	0	0	1	0	0	0	0	1	0	0	0	0	1	0	0	0	0	1	0	0	1	0	0	1	0	0	0	0	0	1	0	0
0	0	0	1	0	0	1	0	1	0	0	0	0	0	0	1	0	1	0	0	1	0	0	0	0	1	0	0	0	0	1	0	0	0	0	1	0	0	1	0	0	0	0	1	0	1	0	0	1	0
0	0	1	0	0	0	0	1	0	1	0	0	0	0	0	1	0	1	0	0	1	0	0	0	0	1	0	0	0	0	1	0	0	0	0	1	0	0	1	0	0	0	1	0	0	0	0	1	0	0
0	0	0	1	1	0	0	0	1	0	0	0	0	1	0	0	0	1	0	0	1	0	0	0	0	0	1	0	0	1	0	0	0	0	0	1	0	0	1	0	1	0	0	0	1	0	0	0	0	0
1	0	0	0	0	0	1	0	0	0	1	0	0	0	0	1	0	1	0	0	1	0	0	0	0	0	1	0	0	0	0	1	0	0	0	1	0	0	1	0	0	0	0	1	0	0	1	0	0	0
0	0	1	0	1	0	0	0	0	0	1	0	0	0	0	1	0	1	0	0	1	0	0	0	0	0	1	0	0	0	0	1	0	0	0	1	0	0	1	0	0	0	0	1	0	0	1	0	0	0
0	1	0	0	0	0	1	0	0	0	0	1	1	0	0	0	0	1	0	0	1	0	0	0	0	1	0	0	0	0	1	0	0	0	0	1	0	0	1	0	0	0	0	1	0	1	0	0	0	0
0	0	1	0	1	0	0	0	0	0	0	1	0	1	0	0	0	1	0	0	1	0	0	0	0	1	0	0	0	0	1	0	0	0	0	1	0	0	1	0	0	0	0	1	1	0	0	0	0	1
0	1	0	0	0	0	0	1	0	0	0	1	0	0	0	1	0	1	0	0	1	0	0	0	0	0	1	0	0	0	0	1	0	0	0	1	0	0	1	0	0	0	1	0	1	0	0	0	1	0
0	0	1	0	1	0	0	0	0	0	1	0	1	0	0	0	0	1	0	0	1	0	0	0	1	0	0	0	1	0	0	0	0	0	0	1	0	0	1	0	0	0	0	1	0	0	1	0	0	1
1	0	0	0	1	0	0	0	1	0	0	0	0	1	0	0	0	1	0	0	1	0	0	0	0	1	0	0	0	0	1	0	0	0	0	1	0	0	1	0	1	0	0	0	0	0	0	1	0	0
0	0	0	1	0	0	0	1	0	0	1	0	1	0	0	0	0	1	0	0	1	0	0	0	1	0	0	0	0	0	1	0	0	0	0	1	0	0	1	0	0	0	0	1	0	0	0	1	0	1
0	0	0	1	0	0	1	0	1	0	0	0	0	0	1	0	0	1	0	0	1	0	0	0	0	1	0	0	0	0	1	0	0	0	0	1	0	0	1	0	0	0	1	0	1	0	0	0	0	1
0	0	0	1	0	1	0	0	1	0	0	0	0	0	1	0	0	1	0	0	1	0	0	0	1	0	0	0	0	0	1	0	0	0	0	1	0	0	1	0	0	0	0	1	0	0	1	0	0	0
0	1	0	0	0	0	0	1	0	0	1	0	0	0	0	1	0	1	0	0	1	0	0	0	0	1	0	0	1	0	0	0	0	0	0	1	0	0	1	0	0	0	1	0	0	1	0	0	1	0
0	0	1	0	0	0	1	0	0	1	0	0	0	0	0	1	0	1	0	0	1	0	0	0	0	0	1	0	0	1	0	0	0	0	0	1	0	0	1	0	0	0	1	0	0	0	0	1	0	0
1	0	0	0	0	0	0	1	0	1	0	0	0	1	0	0	0	1	0	0	1	0	0	0	1	0	0	0	0	0	1	0	0	0	0	1	0	0	1	0	0	0	0	1	0	0	1	0	0	0
0	0	0	1	0	0	1	0	0	0	0	1	0	0	0	1	0	1	0	0	1	0	0	0	0	1	0	0	1	0	0	0	0	0	0	1	0	0	1	0	0	0	1	0	0	0	0	1	0	0
1	0	0	0	1	0	0	0	0	0	1	0	0	0	1	0	0	1	0	0	1	0	0	0	0	1	0	0	0	0	1	0	0	0	0	1	0	0	1	0	1	0	0	0	0	0	0	1	0	0
0	0	0	1	0	0	1	0	0	0	1	0	0	0	0	1	0	1	0	0	1	0	0	0	0	1	0	0	0	0	1	0	0	0	0	1	0	0	1	0	0	0	0	1	0	0	0	1	0	1
1	0	0	0	0	0	1	0	0	1	0	0	0	0	1	0	0	1	0	0	1	0	0	0	0	1	0	0	0	0	1	0	0	0	0	1	0	0	1	0	0	1	0	0	0	1	0	0	0	0
0	0	1	0	0	0	1	0	1	0	0	0	0	0	1	0	0	1	0	0	1	0	0	0	0	1	0	0	0	0	1	0	0	0	0	1	0	0	1	0	1	0	0	0	0	1	0	0	0	1
0	1	0	0	1	0	0	0	1	0	0	0	0	0	1	0	0	1	0	0	1	0	0	0	0	1	0	0	0	1	0	0	0	0	0	1	0	0	1	0	0	0	0	1	0	0	0	1	0	1
0	0	1	0	0	0	1	0	0	0	1	0	0	0	1	0	0	1	0	0	1	0	0	0	0	0	1	0	0	0	1	0	0	0	0	1	0	0	1	0	0	0	1	0	0	0	1	0	0	0
0	0	1	0	0	0	0	1	0	0	1	0	0	0	1	0	0	1	0	0	1	0	0	0	0	0	1	0	0	1	0	0	0	0	0	1	0	0	1	0	0	0	1	0	1	0	0	0	1	0
0	0	1	0	0	0	1	0	0	0	1	0	0	0	1	0	0	1	0	0	1	0	0	0	0	0	1	0	0	1	0	0	0	0	0	1	0	0	1	0	0	1	0	0	1	0	0	0	0	0
0	1	0	0	0	0	0	1	0	0	1	0	0	1	0	0	0	1	0	0	1	0	0	0	0	1	0	0	0	0	1	0	0	0	0	1	0	0	1	0	0	1	0	0	0	0	0	1	0	1
0	0	0	1	0	0	1	0	0	0	0	1	0	1	0	0	0	1	0	0	1	0	0	0	0	0	0	1	0	1	0	0	0	0	0	1	0	0	1	0	0	0	0	1	0	1	0	0	0	1
0	1	0	0	0	1	0	0	1	0	0	0	0	0	0	1	0	1	0	0	1	0	0	0	0	1	0	0	0	0	1	0	0	0	0	1	0	0	1	0	0	0	1	0	0	1	0	0	0	1
0	1	0	0	1	0	0	0	0	0	1	0	0	0	1	0	0	1	0	0	1	0	0	0	0	1	0	0	0	0	1	0	0	0	0	1	0	0	1	0	0	1	0	0	0	1	0	0	0	0
0	1	0	0	0	0	0	1	0	0	1	0	0	0	1	0	0	1	0	0	1	0	0	0	0	1	0	0	1	0	0	0	0	0	0	1	0	0	1	0	0	0	1	0	0	0	0	1	0	1
0	1	0	0	0	0	1	0	1	0	0	0	0	0	1	0	0	1	0	0	1	0	0	0	0	0	1	0	0	1	0	0	0	0	0	1	0	0	1	0	0	0	1	0	0	0	0	1	0	0
0	1	0	0	0	1	0	0	0	0	0	1	0	0	0	1	0	1	0	0	1	0	0	0	0	1	0	0	0	1	0	0	0	0	0	1	0	0	1	0	0	1	0	0	0	1	0	0	0	1
1	0	0	0	0	1	0	0	0	0	0	1	0	0	0	1	0	1	0	0	1	0	0	0	0	1	0	0	0	0	1	0	0	0	0	1	0	0	1	0	1	0	0	0	0	0	1	0	0	1
0	1	0	0	0	0	1	0	0	0	0	1	0	0	1	0	0	1	0	0	1	0	0	0	0	0	1	0	0	1	0	0	0	0	0	1	0	0	1	0	0	0	1	0	0	0	1	0	0	0
0	1	0	0	1	0	0	0	0	1	0	0	0	0	1	0	0	1	0	0	1	0	0	0	0	1	0	0	0	1	0	0	0	0	0	1	0	0	1	0	0	1	0	0	1	0	0	0	0	0
0	0	1	0	0	0	0	1	0	0	1	0	0	0	1	0	0	1	0	0	1	0	0	0	0	0	1	0	0	1	0	0	0	0	0	1	0	0	1	0	0	1	0	0	0	0	1	0	0	0
0	0	1	0	0	0	1	0	0	0	1	0	0	0	0	1	0	1	0	0	1	0	0	0	0	1	0	0	0	0	1	0	0	0	0	1	0	0	1	0	0	0	0	1	0	0	0	1	1	0
0	1	0	0	1	0	0	0	1	0	0	0	0	0	1	0	0	1	0	0	1	0	0	0	0	1	0	0	0	0	1	0	0	0	0	1	0	0	1	0	0	0	0	1	1	0	0	0	1	0
0	1	0	0	0	0	1	0	0	1	0	0	0	0	0	1	0	1	0	0	1	0	0	0	0	1	0	0	0	0	0	1	0	0	0	1	0	0	1	0	0	0	0	1	0	1	0	0	0	1
0	1	0	0	0	0	0	1	0	0	0	1	0	0	1	0	0	1	0	0	1	0	0	0	0	0	1	0	0	0	1	0	0	0	0	1	0	0	1	0	0	0	0	1	0	0	1	0	1	0
0	0	1	0	0	1	0	0	0	0	1	0	0	0	1	0	0	1	0	0	1	0	0	0	0	0	1	0	1	0	0	0	0	0	0	1	0	0	1	0	0	1	0	0	0	1	0	0	0	1
1	0	0	0	1	0	0	0	1	0	0	0	0	0	0	1	0	1	0	0	1	0	0	0	0	0	1	0	0	1	0	0	0	0	0	1	0	0	1	0	0	1	0	0	0	0	0	1	0	1
0	0	1	0	0	0	0	1	1	0	0	0	0	0	0	1	0	1	0	0	1	0	0	0	0	0	0	1	0	1	0	0	0	0	0	1	0	0	1	0	0	0	0	1	0	0	0	1	0	0
0	1	0	0	0	1	0	0	0	0	1	0	1	0	0	0	0	1	0	0	1	0	0	0	0	1	0	0	0	0	1	0	0	0	0	1	0	0	1	0	1	0	0	0	0	0	0	1	0	1
0	1	0	0	0	1	0	0	1	0	0	0	0	1	0	0	0	1	0	0	1	0	0	0	0	0	0	1	0	0	1	0	0	0	0	1	0	0	1	0	0	0	0	1	0	0	1	0	0	0
0	0	0	1	0	1	0	0	0	1	0	0	0	0	0	1	0	1	0	0	1	0	0	0	0	1	0	0	1	0	0	0	0	0	0	1	0	0	1	0	0	0	1	0	0	0	1	0	0	0
1	0	0	0	0	0	1	0	0	0	1	0	0	0	0	1	0	1	0	0	1	0	0	0	0	0	1	0	0	0	1	0	0	0	0	1	0	0	1	0	0	0	1	0	0	1	0	0	1	0
1	0	0	0	0	0	1	0	0	0	1	0	0	0	0	1	0	1	0	0	1	0	0	0	0	1	0	0	0	1	0	0	0	0	0	1	0	0	1	0	0	0	1	0	0	1	0	0	1	0
0	1	0	0	1	0	0	0	0	0	0	1	0	0	1	0	0	1	0	0	1	0	0	0	0	1	0	0	0	0	1	0	0	0	0	1	0	0	1	0	0	0	0	1	1	0	0	0	0	1
1	0	0	0	0	0	0	1	0	0	0	1	0	1	0	0	0	1	0	0	1	0	0	0	0	0	1	0	1	0	0	0	0	0	0	1	0	0	1	0	0	0	1	0	1	0	0	0	1	0
0	0	0	1	0	0	1	0	0	1	0	0	0	0	1	0	0	1	0	0	1	0	0	0	0	1	0	0	0	0	1	0	0	0	0	1	0	0	1	0	1	0	0	0	1	0	0	0	1	0
0	1	0	0	0	0	1	0	0	0	1	0	0	0	1	0	0	1	0	0	1	0	0	0	0	1	0	0	0	0	1	0	0	0	0	1	0	0	1	0	0	1	0	0	0	0	1	0	1	0
0	0	0	1	0	0	1	0	0	1	0	0	0	0	0	1	0	1	0	0	1	0	0	0	0	0	1	0	0	1	0	0	0	0	0	1	0	0	1	0	0	0	1	0	0	1	0	0	0	0
0	0	0	1	0	1	0	0	0	1	0	0	0	0	1	0	0	1	0	0	1	0	0	0	1	0	0	0	0	0	1	0	0	0	0	1	0	0	1	0	1	0	0	0	0	0	1	0	1	0
1	0	0	0	1	0	0	0	0	0	0	1	1	0	0	0	0	1	0	0	1	0	0	0	0	1	0	0	0	0	1	0	0	0	0	1	0	0	1	0	0	1	0	0	1	0	0	0	0	0
0	0	1	0	0	0	1	0	1	0	0	0	0	0	1	0	0	1	0	0	1	0	0	0	0	0	0	1	0	1	0	0	0	0	0	1	0	0	1	0	0	0	1	0	0	0	0	1	1	0
0	0	1	0	1	0	0	0	0	0	1	0	0	0	1	0	0	1	0	0	1	0	0	0	0	1	0	0	0	0	1	0	0	0	0	1	0	0	1	0	0	1	0	0	0	0	0	1	1	0
0	0	0	1	0	1	0	0	1	0	0	0	1	0	0	0	0	1	0	0	1	0	0	0	0	0	0	1	0	1	0	0	0	0	0	1	0	0	1	0	0	0	1	0	0	1	0	0	1	0
1	0	0	0	0	1	0	0	0	0	0	1	0	1	0	0	0	1	0	0	1	0	0	0	0	0	0	1	0	0	1	0	0	0	0	1	0	0	1	0	0	0	1	0	0	0	0	1	0	0
0	1	0	0	0	0	0	1	1	0	0	0	0	1	0	0	0	1	0	0	1	0	0	0	0	0	1	0	0	1	0	0	0	0	0	1	0	0	1	0	0	0	0	1	1	0	0	0	0	0
0	0	0	1	1	0	0	0	0	0	1	0	1	0	0	0	0	1	0	0	1	0	0	0	0	0	0	1	0	0	1	0	0	0	0	1	0	0	1	0	0	1	0	0	0	1	0	0	1	0
0	0	1	0	1	0	0	0	0	0	1	0	0	1	0	0	0	1	0	0	1	0	0	0	0	1	0	0	1	0	0	0	0	0	0	1	0	0	1	0	0	0	0	1	0	0	0	1	0	0
0	0	1	0	1	0	0	0	0	1	0	0	0	1	0	0	0	1	0	0	1	0	0	0	0	0	0	1	0	0	0	1	0	0	0	1	0	0	1	0	1	0	0	0	0	0	1	0	0	0
0	0	1	0	0	1	0	0	0	1	0	0	0	0	0	1	0	1	0	0	1	0	0	0	0	1	0	0	1	0	0	0	0	0	0	1	0	0	1	0	0	1	0	0	1	0	0	0	0	1
0	0	1	0	0	0	0	1	0	0	1	0	0	0	1	0	0	1	0	0	1	0	0	0	0	1	0	0	0	0	1	0	0	0	0	1	0	0	1	0	0	1	0	0	0	1	0	0	1	0
0	0	1	0	0	0	1	0	0	0	0	1	0	1	0	0	0	1	0	0	1	0	0	0	0	1	0	0	1	0	0	0	0	0	0	1	0	0	1	0	0	0	1	0	1	0	0	0	0	1
0	0	0	1	0	0	1	0	0	0	1	0	0	0	1	0	0	1	0	0	1	0	0	0	1	0	0	0	1	0	0	0	0	0	0	1	0	0	1	0	1	0	0	0	1	0	0	0	1	0
0	0	0	1	0	1	0	0	0	0	1	0	1	0	0	0	0	1	0	0	1	0	0	0	0	1	0	0	0	0	1	0	0	0	0	1	0	0	1	0	0	0	0	1	0	1	0	0	0	1
0	0	1	0	0	1	0	0	0	1	0	0	0	0	1	0	0	1	0	0	1	0	0	0	0	0	1	0	0	1	0	0	0	0	0	1	0	0	1	0	0	1	0	0	0	1	0	0	0	0
0	0	1	0	0	0	1	0	0	0	1	0	1	0	0	0	0	1	0	0	1	0	0	0	0	1	0	0	1	0	0	0	0	0	0	1	0	0	1	0	0	0	0	1	0	0	0	1	0	1
0	0	1	0	0	0	1	0	1	0	0	0	0	0	1	0	0	1	0	0	1	0	0	0	0	1	0	0	1	0	0	0	0	0	0	1	0	0	1	0	0	1	0	0	0	0	0	1	1	0
0	1	0	0	0	0	0	1	1	0	0	0	0	1	0	0	0	1	0	0	1	0	0	0	0	1	0	0	0	0	1	0	0	0	0	1	0	0	1	0	0	0	1	0	0	1	0	0	0	1
0	1	0	0	1	0	0	0	0	0	1	0	1	0	0	0	0	1	0	0	1	0	0	0	0	0	1	0	0	0	1	0	0	0	0	1	0	0	1	0	0	0	0	1	0	1	0	0	1	0
1	0	0	0	0	1	0	0	0	0	1	0	1	0	0	0	0	1	0	0	1	0	0	0	0	1	0	0	1	0	0	0	0	0	0	1	0	0	1	0	0	1	0	0	0	0	0	1	0	1
0	0	1	0	0	0	1	0	0	1	0	0	0	0	1	0	0	1	0	0	1	0	0	0	0	1	0	0	0	1	0	0	0	0	0	1	0	0	1	0	0	1	0	0	0	0	0	1	0	1
0	0	1	0	1	0	0	0	0	0	1	0	0	1	0	0	0	1	0	0	1	0	0	0	0	1	0	0	1	0	0	0	0	0	0	1	0	0	1	0	1	0	0	0	0	1	0	0	0	0
0	1	0	0	1	0	0	0	0	0	1	0	0	0	1	0	0	1	0	0	1	0	0	0	0	1	0	0	0	0	1	0	0	0	0	1	0	0	1	0	0	0	0	1	0	0	1	0	0	0
0	0	0	1	0	1	0	0	1	0	0	0	0	0	1	0	0	1	0	0	1	0	0	0	0	0	1	0	0	0	1	0	0	0	0	1	0	0	1	0	0	1	0	0	1	0	0	0	0	1
0	0	0	1	0	0	0	1	0	0	0	1	0	0	1	0	0	1	0	0	1	0	0	0	0	1	0	0	0	0	1	0	0	0	0	1	0	0	1	0	0	1	0	0	0	0	1	0	0	1
0	1	0	0	0	1	0	0	1	0	0	0	0	0	1	0	0	1	0	0	1	0	0	0	0	1	0	0	0	0	1	0	0	0	0	1	0	0	1	0	0	1	0	0	0	1	0	0	0	0
1	0	0	0	0	0	1	0	0	0	1	0	1	0	0	0	0	1	0	0	1	0	0	0	1	0	0	0	0	0	1	0	0	0	0	1	0	0	1	0	0	0	0	1	1	0	0	0	1	0
1	0	0	0	0	1	0	0	1	0	0	0	0	1	0	0	0	1	0	0	1	0	0	0	1	0	0	0	0	0	1	0	0	0	0	1	0	0	1	0	0	1	0	0	0	0	1	0	0	1
0	1	0	0	0	0	0	1	0	0	1	0	1	0	0	0	0	1	0	0	1	0	0	0	0	1	0	0	0	0	1	0	0	0	0	1	0	0	1	0	0	0	1	0	1	0	0	0	0	1
0	0	0	1	0	1	0	0	0	0	1	0	0	0	0	1	0	1	0	0	1	0	0	0	1	0	0	0	0	1	0	0	0	0	0	1	0	0	1	0	0	0	1	0	0	0	1	0	0	0
0	0	1	0	0	1	0	0	0	0	0	1	0	0	0	1	0	1	0	0	1	0	0	0	0	1	0	0	0	0	1	0	0	0	0	1	0	0	1	0	0	0	0	1	0	0	1	0	1	0
0	0	1	0	1	0	0	0	1	0	0	0	1	0	0	0	0	1	0	0	1	0	0	0	0	0	0	1	0	0	1	0	0	0	0	1	0	0	1	0	0	1	0	0	0	1	0	0	0	0
0	0	1	0	0	0	1	0	1	0	0	0	0	1	0	0	0	1	0	0	1	0	0	0	0	1	0	0	0	1	0	0	0	0	0	1	0	0	1	0	0	1	0	0	0	0	0	1	0	1
0	1	0	0	1	0	0	0	0	0	1	0	0	0	1	0	0	1	0	0	1	0	0	0	0	1	0	0	0	0	1	0	0	0	0	1	0	0	1	0	0	0	0	1	0	0	0	1	0	0
0	0	0	1	0	1	0	0	0	0	0	1	0	0	1	0	0	1	0	0	1	0	0	0	0	0	1	0	0	0	1	0	0	0	0	1	0	0	1	0	0	0	1	0	0	1	0	0	0	1
1	0	0	0	1	0	0	0	0	1	0	0	1	0	0	0	0	1	0	0	1	0	0	0	0	1	0	0	0	0	1	0	0	0	0	1	0	0	1	0	0	0	0	1	0	0	0	1	0	1
0	0	1	0	0	1	0	0	0	1	0	0	1	0	0	0	0	1	0	0	1	0	0	0	0	1	0	0	0	0	1	0	0	0	0	1	0	0	1	0	1	0	0	0	0	1	0	0	1	0
0	1	0	0	1	0	0	0	1	0	0	0	1	0	0	0	0	1	0	0	1	0	0	0	1	0	0	0	1	0	0	0	0	0	0	1	0	0	1	0	0	0	1	0	1	0	0	0	0	1
0	0	1	0	0	1	0	0	0	1	0	0	1	0	0	0	0	1	0	0	1	0	0	0	0	0	1	0	1	0	0	0	0	0	0	1	0	0	1	0	0	1	0	0	0	1	0	0	0	0
0	0	0	1	0	0	0	1	0	0	1	0	0	0	0	1	0	1	0	0	1	0	0	0	0	1	0	0	0	0	0	1	0	0	0	1	0	0	1	0	0	0	1	0	0	1	0	0	1	0
0	0	1	0	0	1	0	0	0	1	0	0	0	1	0	0	0	1	0	0	1	0	0	0	0	0	0	1	0	0	1	0	0	0	0	1	0	0	1	0	0	1	0	0	0	0	0	1	1	0
0	0	1	0	1	0	0	0	0	1	0	0	0	0	1	0	0	1	0	0	1	0	0	0	0	1	0	0	0	0	1	0	0	0	0	1	0	0	1	0	0	0	1	0	0	1	0	0	0	0
0	0	1	0	0	1	0	0	1	0	0	0	0	0	0	1	0	1	0	0	1	0	0	0	0	1	0	0	0	0	1	0	0	0	0	1	0	0	1	0	0	0	1	0	1	0	0	0	0	0
0	0	0	1	0	1	0	0	0	0	0	1	0	0	0	1	0	1	0	0	1	0	0	0	0	1	0	0	0	0	1	0	0	0	0	1	0	0	1	0	0	1	0	0	0	0	1	0	0	0
0	1	0	0	0	0	1	0	0	0	1	0	0	1	0	0	0	1	0	0	1	0	0	0	0	1	0	0	0	0	1	0	0	0	0	1	0	0	1	0	1	0	0	0	0	0	1	0	1	0
1	0	0	0	1	0	0	0	0	0	1	0	0	0	0	1	0	1	0	0	1	0	0	0	0	1	0	0	0	0	1	0	0	0	0	1	0	0	1	0	0	0	1	0	0	1	0	0	0	0
0	0	0	1	0	1	0	0	0	0	1	0	0	1	0	0	0	1	0	0	1	0	0	0	0	1	0	0	0	0	1	0	0	0	0	1	0	0	1	0	1	0	0	0	0	0	1	0	0	1
0	0	0	1	0	0	1	0	0	0	1	0	0	0	0	1	0	1	0	0	1	0	0	0	0	0	0	1	0	0	1	0	0	0	0	1	0	0	1	0	0	1	0	0	0	1	0	0	0	1
0	1	0	0	0	1	0	0	0	0	1	0	1	0	0	0	0	1	0	0	1	0	0	0	0	1	0	0	1	0	0	0	0	0	0	1	0	0	1	0	0	1	0	0	0	1	0	0	1	0
1	0	0	0	0	0	1	0	1	0	0	0	0	1	0	0	0	1	0	0	1	0	0	0	0	1	0	0	0	0	1	0	0	0	0	1	0	0	1	0	0	1	0	0	0	1	0	0	0	1
0	0	0	1	0	0	1	0	0	1	0	0	0	0	0	1	0	1	0	0	1	0	0	0	0	1	0	0	0	1	0	0	0	0	0	1	0	0	1	0	0	0	1	0	1	0	0	0	0	0
0	0	1	0	1	0	0	0	0	0	1	0	0	0	0	1	0	1	0	0	1	0	0	0	0	0	0	1	0	0	1	0	0	0	0	1	0	0	1	0	1	0	0	0	1	0	0	0	0	0
0	1	0	0	0	1	0	0	1	0	0	0	0	0	1	0	0	1	0	0	1	0	0	0	0	1	0	0	0	1	0	0	0	0	0	1	0	0	1	0	0	1	0	0	1	0	0	0	0	1
0	0	1	0	0	1	0	0	1	0	0	0	0	0	1	0	0	1	0	0	1	0	0	0	0	1	0	0	0	0	1	0	0	0	0	1	0	0	1	0	0	0	0	1	0	1	0	0	0	1
0	1	0	0	0	1	0	0	0	0	0	1	1	0	0	0	0	1	0	0	1	0	0	0	0	1	0	0	0	0	1	0	0	0	0	1	0	0	1	0	1	0	0	0	0	0	1	0	0	0
1	0	0	0	0	0	1	0	0	0	1	0	0	0	0	1	0	1	0	0	1	0	0	0	0	1	0	0	0	1	0	0	0	0	0	1	0	0	1	0	0	1	0	0	0	1	0	0	1	0
0	0	1	0	1	0	0	0	0	1	0	0	0	0	0	1	0	1	0	0	1	0	0	0	0	1	0	0	0	0	1	0	0	0	0	1	0	0	1	0	1	0	0	0	0	1	0	0	0	1
1	0	0	0	0	0	1	0	0	0	1	0	0	0	0	1	0	1	0	0	1	0	0	0	0	1	0	0	0	1	0	0	0	0	0	1	0	0	1	0	0	1	0	0	1	0	0	0	0	0
0	0	0	1	0	0	0	1	0	0	1	0	0	1	0	0	0	1	0	0	1	0	0	0	0	0	1	0	0	0	0	1	0	0	0	1	0	0	1	0	0	0	0	1	0	0	1	0	0	0
1	0	0	0	1	0	0	0	0	0	0	1	0	0	1	0	0	1	0	0	1	0	0	0	0	1	0	0	0	0	1	0	0	0	0	1	0	0	1	0	0	1	0	0	0	0	0	1	0	0
0	1	0	0	1	0	0	0	0	0	1	0	0	0	0	1	0	1	0	0	1	0	0	0	0	0	0	1	0	0	1	0	0	0	0	1	0	0	1	0	0	0	0	1	0	1	0	0	1	0
0	1	0	0	0	0	1	0	1	0	0	0	1	0	0	0	0	1	0	0	1	0	0	0	0	1	0	0	1	0	0	0	0	0	0	1	0	0	1	0	0	0	1	0	0	1	0	0	1	0
0	0	1	0	0	0	1	0	1	0	0	0	0	0	1	0	0	1	0	0	1	0	0	0	1	0	0	0	0	0	1	0	0	0	0	1	0	0	1	0	0	0	1	0	1	0	0	0	0	1
1	0	0	0	0	0	1	0	0	0	0	1	0	1	0	0	0	1	0	0	1	0	0	0	0	1	0	0	0	0	1	0	0	0	0	1	0	0	1	0	1	0	0	0	0	1	0	0	0	1
0	0	1	0	0	0	1	0	0	1	0	0	0	0	0	1	0	1	0	0	1	0	0	0	0	1	0	0	1	0	0	0	0	0	0	1	0	0	1	0	0	0	0	1	1	0	0	0	1	0
0	0	1	0	1	0	0	0	0	1	0	0	0	1	0	0	0	1	0	0	1	0	0	0	1	0	0	0	0	0	0	1	0	0	0	1	0	0	1	0	0	0	0	1	0	0	1	0	1	0
0	1	0	0	0	0	1	0	0	1	0	0	0	0	0	1	0	1	0	0	1	0	0	0	0	1	0	0	0	1	0	0	0	0	0	1	0	0	1	0	0	1	0	0	0	0	0	1	0	1
0	0	0	1	0	0	1	0	1	0	0	0	0	0	0	1	0	1	0	0	1	0	0	0	0	0	0	1	0	0	1	0	0	0	0	1	0	0	1	0	1	0	0	0	0	1	0	0	0	0
0	0	0	1	1	0	0	0	0	1	0	0	0	0	0	1	0	1	0	0	1	0	0	0	0	1	0	0	0	0	1	0	0	0	0	1	0	0	1	0	1	0	0	0	0	1	0	0	0	0
0	1	0	0	1	0	0	0	0	0	0	1	0	0	1	0	0	1	0	0	1	0	0	0	0	1	0	0	1	0	0	0	0	0	0	1	0	0	1	0	1	0	0	0	0	0	0	1	0	1
0	0	1	0	0	0	1	0	0	0	1	0	0	1	0	0	0	1	0	0	1	0	0	0	0	0	0	1	0	0	0	1	0	0	0	1	0	0	1	0	0	1	0	0	0	0	0	1	1	0
0	0	0	1	0	0	0	1	0	1	0	0	0	1	0	0	0	1	0	0	1	0	0	0	0	1	0	0	0	0	1	0	0	0	0	1	0	0	1	0	0	0	0	1	1	0	0	0	1	0
0	0	0	1	1	0	0	0	0	1	0	0	0	1	0	0	0	1	0	0	1	0	0	0	0	0	0	1	0	0	1	0	0	0	0	1	0	0	1	0	0	1	0	0	0	0	1	0	0	1
0	0	1	0	0	0	0	1	0	0	1	0	1	0	0	0	0	1	0	0	1	0	0	0	0	1	0	0	0	0	0	1	0	0	0	1	0	0	1	0	1	0	0	0	0	0	1	0	0	1
0	1	0	0	0	0	1	0	0	1	0	0	0	0	0	1	0	1	0	0	1	0	0	0	0	1	0	0	0	1	0	0	0	0	0	1	0	0	1	0	0	1	0	0	0	0	0	1	0	0
0	1	0	0	0	0	0	1	0	0	1	0	1	0	0	0	0	1	0	0	1	0	0	0	1	0	0	0	0	0	1	0	0	0	0	1	0	0	1	0	0	0	1	0	0	1	0	0	0	0
0	0	0	1	0	1	0	0	0	0	1	0	0	1	0	0	0	1	0	0	1	0	0	0	0	0	0	1	0	0	1	0	0	0	0	1	0	0	1	0	1	0	0	0	0	1	0	0	0	1
0	1	0	0	0	1	0	0	1	0	0	0	0	0	1	0	0	1	0	0	1	0	0	0	0	0	0	1	0	0	1	0	0	0	0	1	0	0	1	0	0	0	1	0	0	1	0	0	0	1
0	1	0	0	1	0	0	0	0	1	0	0	0	0	0	1	0	1	0	0	1	0	0	0	0	0	0	1	0	0	0	1	0	0	0	1	0	0	1	0	0	1	0	0	0	1	0	0	0	1
0	0	0	1	0	0	1	0	0	1	0	0	0	1	0	0	0	1	0	0	1	0	0	0	0	1	0	0	0	0	1	0	0	0	0	1	0	0	1	0	0	0	1	0	0	0	1	0	1	0
0	1	0	0	1	0	0	0	0	0	1	0	0	0	0	1	0	1	0	0	1	0	0	0	0	0	1	0	1	0	0	0	0	0	0	1	0	0	1	0	0	0	0	1	1	0	0	0	0	0
0	0	0	1	0	1	0	0	0	1	0	0	0	0	1	0	0	1	0	0	1	0	0	0	0	1	0	0	0	0	1	0	0	0	0	1	0	0	1	0	0	0	1	0	0	1	0	0	0	0
0	0	1	0	0	1	0	0	0	0	0	1	0	1	0	0	0	1	0	0	1	0	0	0	0	1	0	0	0	0	1	0	0	0	0	1	0	0	1	0	0	0	0	1	0	0	1	0	0	1
0	0	0	1	0	0	0	1	0	0	1	0	0	1	0	0	0	1	0	0	1	0	0	0	0	0	1	0	0	1	0	0	0	0	0	1	0	0	1	0	1	0	0	0	0	0	0	1	0	0
0	0	1	0	1	0	0	0	0	0	1	0	0	1	0	0	0	1	0	0	1	0	0	0	0	1	0	0	0	0	1	0	0	0	0	1	0	0	1	0	1	0	0	0	0	1	0	0	0	1
0	0	1	0	1	0	0	0	0	0	1	0	0	1	0	0	0	1	0	0	1	0	0	0	0	0	1	0	0	0	0	1	0	0	0	1	0	0	1	0	0	0	0	1	0	0	1	0	0	0
1	0	0	0	1	0	0	0	1	0	0	0	0	0	1	0	0	1	0	0	1	0	0	0	0	1	0	0	0	0	1	0	0	0	0	1	0	0	1	0	0	0	1	0	1	0	0	0	0	0
0	1	0	0	0	0	0	1	0	1	0	0	1	0	0	0	0	1	0	0	1	0	0	0	0	1	0	0	0	0	1	0	0	0	0	1	0	0	1	0	0	0	1	0	1	0	0	0	0	1
1	0	0	0	1	0	0	0	1	0	0	0	0	0	1	0	0	1	0	0	1	0	0	0	0	0	1	0	0	0	1	0	0	0	0	1	0	0	1	0	0	0	1	0	0	0	1	0	0	1
0	1	0	0	0	0	0	1	0	0	1	0	0	0	0	1	0	1	0	0	1	0	0	0	0	0	0	1	0	0	0	1	0	0	0	1	0	0	1	0	0	0	1	0	0	1	0	0	0	0
0	0	0	1	0	0	1	0	0	0	1	0	0	0	0	1	0	1	0	0	1	0	0	0	0	1	0	0	0	1	0	0	0	0	0	1	0	0	1	0	1	0	0	0	0	0	1	0	0	1
0	0	1	0	0	0	1	0	1	0	0	0	1	0	0	0	0	1	0	0	1	0	0	0	0	1	0	0	1	0	0	0	0	0	0	1	0	0	1	0	1	0	0	0	0	0	1	0	0	1
0	0	1	0	0	0	1	0	0	1	0	0	0	0	0	1	0	1	0	0	1	0	0	0	0	0	1	0	0	0	1	0	0	0	0	1	0	0	1	0	0	1	0	0	0	1	0	0	0	0
0	1	0	0	0	0	0	1	0	0	0	1	0	1	0	0	0	1	0	0	1	0	0	0	0	1	0	0	0	0	0	1	0	0	0	1	0	0	1	0	1	0	0	0	0	0	0	1	0	1
0	0	0	1	0	0	1	0	1	0	0	0	0	0	0	1	0	1	0	0	1	0	0	0	0	0	1	0	1	0	0	0	0	0	0	1	0	0	1	0	1	0	0	0	0	1	0	0	0	1
0	0	0	1	1	0	0	0	1	0	0	0	0	0	1	0	0	1	0	0	1	0	0	0	0	0	1	0	0	0	1	0	0	0	0	1	0	0	1	0	1	0	0	0	0	1	0	0	0	0
0	0	1	0	0	0	0	1	0	0	1	0	1	0	0	0	0	1	0	0	1	0	0	0	0	0	0	1	0	0	1	0	0	0	0	1	0	0	1	0	0	1	0	0	0	0	0	1	0	1
0	0	0	1	0	1	0	0	1	0	0	0	1	0	0	0	0	1	0	0	1	0	0	0	0	1	0	0	0	0	1	0	0	0	0	1	0	0	1	0	0	0	0	1	0	0	0	1	1	0
1	0	0	0	0	0	0	1	0	1	0	0	0	0	1	0	0	1	0	0	1	0	0	0	0	0	1	0	0	0	1	0	0	0	0	1	0	0	1	0	0	1	0	0	0	0	0	1	0	1
1	0	0	0	1	0	0	0	1	0	0	0	0	0	1	0	0	1	0	0	1	0	0	0	0	1	0	0	0	0	1	0	0	0	0	1	0	0	1	0	0	0	0	1	0	0	1	0	0	0
1	0	0	0	0	1	0	0	0	0	1	0	0	1	0	0	0	1	0	0	1	0	0	0	0	1	0	0	0	0	1	0	0	0	0	1	0	0	1	0	1	0	0	0	0	0	1	0	0	1
0	1	0	0	1	0	0	0	0	1	0	0	0	1	0	0	0	1	0	0	1	0	0	0	0	1	0	0	0	1	0	0	0	0	0	1	0	0	1	0	0	0	0	1	0	0	0	1	0	0
1	0	0	0	0	1	0	0	1	0	0	0	0	0	1	0	0	1	0	0	1	0	0	0	0	0	1	0	0	0	1	0	0	0	0	1	0	0	1	0	0	0	0	1	0	0	0	1	0	0
0	1	0	0	1	0	0	0	0	1	0	0	0	0	1	0	0	1	0	0	1	0	0	0	0	1	0	0	1	0	0	0	0	0	0	1	0	0	1	0	0	0	0	1	0	0	0	1	0	1
1	0	0	0	1	0	0	0	0	0	1	0	0	1	0	0	0	1	0	0	1	0	0	0	0	1	0	0	0	1	0	0	0	0	0	1	0	0	1	0	1	0	0	0	0	1	0	0	0	1
0	0	1	0	1	0	0	0	0	0	1	0	0	0	1	0	0	1	0	0	1	0	0	0	0	1	0	0	0	1	0	0	0	0	0	1	0	0	1	0	0	0	1	0	0	0	0	1	0	0
0	1	0	0	0	0	0	1	0	1	0	0	0	1	0	0	0	1	0	0	1	0	0	0	0	1	0	0	0	0	1	0	0	0	0	1	0	0	1	0	0	0	1	0	0	0	0	1	0	0
1	0	0	0	1	0	0	0	0	0	1	0	0	0	1	0	0	1	0	0	1	0	0	0	0	1	0	0	1	0	0	0	0	0	0	1	0	0	1	0	0	0	1	0	0	1	0	0	0	1
0	0	0	1	0	0	1	0	0	1	0	0	1	0	0	0	0	1	0	0	1	0	0	0	0	1	0	0	0	1	0	0	0	0	0	1	0	0	1	0	0	0	0	1	0	0	0	1	1	0
1	0	0	0	0	1	0	0	1	0	0	0	0	0	1	0	0	1	0	0	1	0	0	0	0	1	0	0	0	0	1	0	0	0	0	1	0	0	1	0	0	0	1	0	0	0	0	1	0	0
0	1	0	0	1	0	0	0	0	0	1	0	0	1	0	0	0	1	0	0	1	0	0	0	0	1	0	0	0	0	1	0	0	0	0	1	0	0	1	0	0	1	0	0	0	0	1	0	0	1
0	1	0	0	0	0	1	0	0	0	1	0	0	0	0	1	0	1	0	0	1	0	0	0	0	1	0	0	0	0	1	0	0	0	0	1	0	0	1	0	0	0	1	0	0	0	1	0	0	1
1	0	0	0	0	0	1	0	0	1	0	0	0	0	0	1	0	1	0	0	1	0	0	0	0	0	1	0	0	1	0	0	0	0	0	1	0	0	1	0	1	0	0	0	0	0	0	1	0	0
0	0	1	0	0	1	0	0	0	0	0	1	0	1	0	0	0	1	0	0	1	0	0	0	1	0	0	0	0	1	0	0	0	0	0	1	0	0	1	0	0	0	1	0	0	1	0	0	1	0
1	0	0	0	0	0	1	0	0	0	0	1	0	0	0	1	0	1	0	0	1	0	0	0	0	0	0	1	0	0	1	0	0	0	0	1	0	0	1	0	0	1	0	0	0	0	0	1	0	0
0	1	0	0	0	0	1	0	0	1	0	0	0	1	0	0	0	1	0	0	1	0	0	0	0	1	0	0	0	1	0	0	0	0	0	1	0	0	1	0	0	1	0	0	0	1	0	0	0	1
0	1	0	0	0	1	0	0	0	0	0	1	0	1	0	0	0	1	0	0	1	0	0	0	0	1	0	0	1	0	0	0	0	0	0	1	0	0	1	0	1	0	0	0	0	1	0	0	0	1
0	0	1	0	0	0	1	0	0	0	0	1	0	0	1	0	0	1	0	0	1	0	0	0	0	1	0	0	0	0	1	0	0	0	0	1	0	0	1	0	0	0	0	1	0	1	0	0	0	0
0	1	0	0	1	0	0	0	0	1	0	0	1	0	0	0	0	1	0	0	1	0	0	0	0	1	0	0	0	0	1	0	0	0	0	1	0	0	1	0	0	1	0	0	0	0	1	0	0	0
0	0	0	1	0	0	0	1	1	0	0	0	1	0	0	0	0	1	0	0	1	0	0	0	0	0	1	0	0	1	0	0	0	0	0	1	0	0	1	0	0	1	0	0	1	0	0	0	0	0
0	1	0	0	0	1	0	0	0	0	0	1	1	0	0	0	0	1	0	0	1	0	0	0	1	0	0	0	0	0	0	1	0	0	0	1	0	0	1	0	1	0	0	0	0	1	0	0	0	1
1	0	0	0	0	0	1	0	0	0	0	1	0	0	1	0	0	1	0	0	1	0	0	0	0	1	0	0	0	1	0	0	0	0	0	1	0	0	1	0	0	1	0	0	0	1	0	0	1	0
1	0	0	0	0	1	0	0	0	1	0	0	1	0	0	0	0	1	0	0	1	0	0	0	0	0	1	0	0	0	1	0	0	0	0	1	0	0	1	0	1	0	0	0	0	0	1	0	1	0
0	1	0	0	0	0	0	1	0	0	1	0	1	0	0	0	0	1	0	0	1	0	0	0	0	0	0	1	0	0	1	0	0	0	0	1	0	0	1	0	0	1	0	0	0	0	0	1	0	0
0	0	1	0	0	0	0	1	0	0	1	0	0	0	0	1	0	1	0	0	1	0	0	0	0	1	0	0	0	1	0	0	0	0	0	1	0	0	1	0	0	0	0	1	0	1	0	0	0	1
0	0	1	0	0	0	0	1	1	0	0	0	1	0	0	0	0	1	0	0	1	0	0	0	0	1	0	0	0	0	1	0	0	0	0	1	0	0	1	0	1	0	0	0	0	0	1	0	0	0
0	1	0	0	1	0	0	0	1	0	0	0	0	0	1	0	0	1	0	0	1	0	0	0	0	1	0	0	0	0	1	0	0	0	0	1	0	0	1	0	0	0	1	0	0	1	0	0	1	0
0	0	0	1	0	1	0	0	1	0	0	0	0	0	1	0	0	1	0	0	1	0	0	0	0	1	0	0	1	0	0	0	0	0	0	1	0	0	1	0	0	1	0	0	0	1	0	0	0	0
1	0	0	0	0	0	0	1	0	0	0	1	1	0	0	0	0	1	0	0	1	0	0	0	0	1	0	0	0	0	1	0	0	0	0	1	0	0	1	0	1	0	0	0	0	1	0	0	1	0
0	0	1	0	0	1	0	0	0	1	0	0	0	1	0	0	0	1	0	0	1	0	0	0	0	0	0	1	0	0	1	0	0	0	0	1	0	0	1	0	0	1	0	0	0	1	0	0	1	0
0	0	1	0	0	0	1	0	0	0	0	1	0	0	1	0	0	1	0	0	1	0	0	0	0	1	0	0	1	0	0	0	0	0	0	1	0	0	1	0	0	0	1	0	0	0	0	1	0	1
1	0	0	0	1	0	0	0	0	0	1	0	0	0	1	0	0	1	0	0	1	0	0	0	0	1	0	0	0	0	1	0	0	0	0	1	0	0	1	0	0	1	0	0	0	0	1	0	0	0
0	0	1	0	0	0	1	0	0	0	1	0	0	0	0	1	0	1	0	0	1	0	0	0	1	0	0	0	0	0	1	0	0	0	0	1	0	0	1	0	0	1	0	0	1	0	0	0	0	0
0	0	0	1	0	0	0	1	0	0	1	0	1	0	0	0	0	1	0	0	1	0	0	0	0	0	1	0	0	1	0	0	0	0	0	1	0	0	1	0	0	1	0	0	0	1	0	0	1	0
0	0	1	0	0	1	0	0	1	0	0	0	0	0	1	0	0	1	0	0	1	0	0	0	0	1	0	0	1	0	0	0	0	0	0	1	0	0	1	0	0	0	0	1	0	0	0	1	0	0
0	0	0	1	0	0	1	0	0	1	0	0	0	0	0	1	0	1	0	0	1	0	0	0	1	0	0	0	0	0	1	0	0	0	0	1	0	0	1	0	0	1	0	0	0	1	0	0	1	0
0	0	0	1	0	1	0	0	0	1	0	0	0	1	0	0	0	1	0	0	1	0	0	0	0	1	0	0	0	0	1	0	0	0	0	1	0	0	1	0	0	0	1	0	0	1	0	0	0	1
0	0	0	1	0	1	0	0	0	1	0	0	0	1	0	0	0	1	0	0	1	0	0	0	0	1	0	0	1	0	0	0	0	0	0	1	0	0	1	0	0	0	0	1	0	1	0	0	0	1
1	0	0	0	1	0	0	0	0	0	1	0	0	0	0	1	0	1	0	0	1	0	0	0	0	1	0	0	1	0	0	0	0	0	0	1	0	0	1	0	0	0	1	0	0	0	1	0	0	0
0	1	0	0	1	0	0	0	0	0	1	0	0	0	1	0	0	1	0	0	1	0	0	0	0	1	0	0	0	0	1	0	0	0	0	1	0	0	1	0	0	0	1	0	0	1	0	0	0	0
1	0	0	0	0	1	0	0	1	0	0	0	0	0	1	0	0	1	0	0	1	0	0	0	0	0	1	0	0	1	0	0	0	0	0	1	0	0	1	0	0	0	0	1	1	0	0	0	0	1
0	0	1	0	1	0	0	0	0	0	1	0	0	0	1	0	0	1	0	0	1	0	0	0	0	0	1	0	0	1	0	0	0	0	0	1	0	0	1	0	0	0	1	0	1	0	0	0	0	0
1	0	0	0	0	0	1	0	1	0	0	0	0	0	1	0	0	1	0	0	1	0	0	0	0	1	0	0	0	0	1	0	0	0	0	1	0	0	1	0	1	0	0	0	0	1	0	0	0	1
1	0	0	0	0	0	1	0	1	0	0	0	0	1	0	0	0	1	0	0	1	0	0	0	0	1	0	0	1	0	0	0	0	0	0	1	0	0	1	0	0	0	1	0	1	0	0	0	1	0
0	1	0	0	1	0	0	0	1	0	0	0	0	0	1	0	0	1	0	0	1	0	0	0	0	1	0	0	0	1	0	0	0	0	0	1	0	0	1	0	0	1	0	0	0	1	0	0	0	0
0	1	0	0	0	0	1	0	0	1	0	0	1	0	0	0	0	1	0	0	1	0	0	0	0	1	0	0	0	0	1	0	0	0	0	1	0	0	1	0	0	1	0	0	0	0	1	0	0	0
0	0	1	0	0	1	0	0	0	0	0	1	0	1	0	0	0	1	0	0	1	0	0	0	0	1	0	0	0	0	1	0	0	0	0	1	0	0	1	0	0	0	1	0	0	1	0	0	0	0
1	0	0	0	0	0	1	0	1	0	0	0	0	0	1	0	0	1	0	0	1	0	0	0	0	1	0	0	0	1	0	0	0	0	0	1	0	0	1	0	0	1	0	0	0	1	0	0	0	1
1	0	0	0	0	1	0	0	0	0	1	0	0	1	0	0	0	1	0	0	1	0	0	0	0	1	0	0	0	0	1	0	0	0	0	1	0	0	1	0	0	1	0	0	0	0	0	1	0	1
0	0	0	1	0	1	0	0	1	0	0	0	0	0	1	0	0	1	0	0	1	0	0	0	0	1	0	0	0	1	0	0	0	0	0	1	0	0	1	0	0	0	0	1	0	1	0	0	0	1
0	1	0	0	0	0	1	0	0	1	0	0	0	0	1	0	0	1	0	0	1	0	0	0	0	1	0	0	0	0	1	0	0	0	0	1	0	0	1	0	0	1	0	0	0	0	1	0	0	0
0	0	0	1	0	0	0	1	0	0	1	0	0	0	0	1	0	1	0	0	1	0	0	0	0	1	0	0	0	0	1	0	0	0	0	1	0	0	1	0	0	0	0	1	0	0	0	1	0	1
0	0	0	1	0	1	0	0	0	1	0	0	0	0	1	0	0	1	0	0	1	0	0	0	0	1	0	0	0	0	1	0	0	0	0	1	0	0	1	0	0	0	1	0	0	1	0	0	0	0
0	0	1	0	1	0	0	0	1	0	0	0	0	0	1	0	0	1	0	0	1	0	0	0	0	0	1	0	0	1	0	0	0	0	0	1	0	0	1	0	0	0	0	1	0	0	1	0	0	1
0	1	0	0	0	0	0	1	1	0	0	0	0	0	1	0	0	1	0	0	1	0	0	0	0	1	0	0	0	0	1	0	0	0	0	1	0	0	1	0	0	0	0	1	0	0	1	0	0	0
0	0	0	1	0	0	1	0	0	0	1	0	0	1	0	0	0	1	0	0	1	0	0	0	0	0	1	0	0	0	1	0	0	0	0	1	0	0	1	0	1	0	0	0	0	0	1	0	0	0
0	1	0	0	0	0	1	0	0	0	1	0	0	1	0	0	0	1	0	0	1	0	0	0	0	0	1	0	0	1	0	0	0	0	0	1	0	0	1	0	1	0	0	0	0	0	0	1	0	1
1	0	0	0	0	1	0	0	0	1	0	0	0	1	0	0	0	1	0	0	1	0	0	0	0	1	0	0	0	1	0	0	0	0	0	1	0	0	1	0	0	1	0	0	0	1	0	0	0	1
0	0	0	1	0	1	0	0	0	0	0	1	0	1	0	0	0	1	0	0	1	0	0	0	0	1	0	0	0	1	0	0	0	0	0	1	0	0	1	0	0	0	0	1	1	0	0	0	0	0
1	0	0	0	0	1	0	0	0	0	0	1	0	0	0	1	0	1	0	0	1	0	0	0	0	1	0	0	0	0	1	0	0	0	0	1	0	0	1	0	1	0	0	0	0	1	0	0	0	1
1	0	0	0	0	0	1	0	0	0	1	0	0	0	1	0	0	1	0	0	1	0	0	0	0	1	0	0	1	0	0	0	0	0	0	1	0	0	1	0	0	0	1	0	1	0	0	0	0	0
0	0	0	1	1	0	0	0	0	0	1	0	1	0	0	0	0	1	0	0	1	0	0	0	0	1	0	0	0	0	1	0	0	0	0	1	0	0	1	0	0	0	0	1	0	1	0	0	1	0
0	1	0	0	0	0	1	0	0	0	1	0	0	0	1	0	0	1	0	0	1	0	0	0	0	0	1	0	0	1	0	0	0	0	0	1	0	0	1	0	0	1	0	0	0	1	0	0	0	1
0	1	0	0	0	0	0	1	0	0	1	0	0	1	0	0	0	1	0	0	1	0	0	0	0	0	0	1	0	0	0	1	0	0	0	1	0	0	1	0	0	0	1	0	0	0	0	1	1	0
0	0	1	0	0	0	1	0	0	0	1	0	0	1	0	0	0	1	0	0	1	0	0	0	0	1	0	0	0	1	0	0	0	0	0	1	0	0	1	0	0	1	0	0	0	0	1	0	0	0
0	1	0	0	0	0	0	1	1	0	0	0	1	0	0	0	0	1	0	0	1	0	0	0	0	1	0	0	0	0	1	0	0	0	0	1	0	0	1	0	0	0	0	1	0	0	0	1	0	1
0	0	0	1	0	0	1	0	0	0	0	1	0	1	0	0	0	1	0	0	1	0	0	0	1	0	0	0	0	1	0	0	0	0	0	1	0	0	1	0	0	0	0	1	1	0	0	0	0	1
0	0	0	1	0	0	1	0	0	0	0	1	0	0	1	0	0	1	0	0	1	0	0	0	0	1	0	0	1	0	0	0	0	0	0	1	0	0	1	0	0	0	1	0	1	0	0	0	1	0
0	1	0	0	0	0	1	0	0	0	1	0	0	0	1	0	0	1	0	0	1	0	0	0	0	1	0	0	1	0	0	0	0	0	0	1	0	0	1	0	0	1	0	0	0	0	1	0	0	1
0	1	0	0	0	0	0	1	1	0	0	0	0	0	0	1	0	1	0	0	1	0	0	0	0	0	0	1	0	1	0	0	0	0	0	1	0	0	1	0	0	0	0	1	0	0	0	1	1	0
0	0	1	0	0	0	0	1	0	0	1	0	1	0	0	0	0	1	0	0	1	0	0	0	0	0	0	1	0	0	0	1	0	0	0	1	0	0	1	0	0	0	1	0	0	0	1	0	0	0
1	0	0	0	0	0	1	0	0	1	0	0	1	0	0	0	0	1	0	0	1	0	0	0	0	1	0	0	1	0	0	0	0	0	0	1	0	0	1	0	1	0	0	0	0	0	0	1	0	0
0	0	1	0	0	0	1	0	0	0	1	0	0	1	0	0	0	1	0	0	1	0	0	0	0	0	1	0	0	0	1	0	0	0	0	1	0	0	1	0	0	0	0	1	0	0	1	0	0	1
0	0	1	0	0	0	0	1	0	1	0	0	1	0	0	0	0	1	0	0	1	0	0	0	0	0	1	0	0	1	0	0	0	0	0	1	0	0	1	0	0	1	0	0	0	0	0	1	1	0
0	1	0	0	0	1	0	0	0	0	0	1	0	1	0	0	0	1	0	0	1	0	0	0	0	1	0	0	0	0	1	0	0	0	0	1	0	0	1	0	1	0	0	0	0	1	0	0	1	0
1	0	0	0	1	0	0	0	0	1	0	0	1	0	0	0	0	1	0	0	1	0	0	0	0	1	0	0	1	0	0	0	0	0	0	1	0	0	1	0	0	0	1	0	0	1	0	0	0	0
0	1	0	0	0	0	0	1	0	0	0	1	0	1	0	0	0	1	0	0	1	0	0	0	0	1	0	0	1	0	0	0	0	0	0	1	0	0	1	0	1	0	0	0	1	0	0	0	0	0
0	0	1	0	0	0	1	0	0	1	0	0	0	0	1	0	0	1	0	0	1	0	0	0	0	0	0	1	0	0	1	0	0	0	0	1	0	0	1	0	0	1	0	0	0	0	1	0	0	0
0	0	1	0	0	0	1	0	0	1	0	0	0	0	1	0	0	1	0	0	1	0	0	0	0	0	1	0	0	1	0	0	0	0	0	1	0	0	1	0	0	0	1	0	0	0	1	0	0	0
0	0	1	0	0	0	0	1	0	1	0	0	0	1	0	0	0	1	0	0	1	0	0	0	0	1	0	0	1	0	0	0	0	0	0	1	0	0	1	0	0	1	0	0	0	0	0	1	0	1
0	0	1	0	0	0	0	1	1	0	0	0	0	1	0	0	0	1	0	0	1	0	0	0	0	1	0	0	0	0	1	0	0	0	0	1	0	0	1	0	0	1	0	0	1	0	0	0	0	0
0	1	0	0	0	1	0	0	0	0	0	1	0	1	0	0	0	1	0	0	1	0	0	0	0	1	0	0	0	0	1	0	0	0	0	1	0	0	1	0	1	0	0	0	0	1	0	0	1	0
0	0	1	0	0	1	0	0	0	0	1	0	0	0	1	0	0	1	0	0	1	0	0	0	0	1	0	0	1	0	0	0	0	0	0	1	0	0	1	0	0	0	0	1	0	0	0	1	0	1
0	0	1	0	0	0	1	0	1	0	0	0	0	0	0	1	0	1	0	0	1	0	0	0	0	1	0	0	0	0	1	0	0	0	0	1	0	0	1	0	0	0	1	0	0	1	0	0	0	1
0	0	1	0	0	1	0	0	0	0	0	1	0	0	1	0	0	1	0	0	1	0	0	0	0	1	0	0	0	0	1	0	0	0	0	1	0	0	1	0	0	0	1	0	0	1	0	0	0	0
0	0	1	0	0	0	1	0	0	0	1	0	0	1	0	0	0	1	0	0	1	0	0	0	0	1	0	0	0	0	1	0	0	0	0	1	0	0	1	0	1	0	0	0	0	1	0	0	0	0
0	0	1	0	0	0	1	0	0	0	1	0	0	1	0	0	0	1	0	0	1	0	0	0	0	1	0	0	0	0	1	0	0	0	0	1	0	0	1	0	1	0	0	0	0	1	0	0	0	0
0	1	0	0	0	0	0	1	0	1	0	0	1	0	0	0	0	1	0	0	1	0	0	0	1	0	0	0	0	1	0	0	0	0	0	1	0	0	1	0	1	0	0	0	1	0	0	0	0	0
1	0	0	0	1	0	0	0	0	0	1	0	0	0	0	1	0	1	0	0	1	0	0	0	0	0	1	0	0	0	1	0	0	0	0	1	0	0	1	0	0	0	0	1	0	1	0	0	1	0
0	0	0	1	0	1	0	0	0	1	0	0	0	0	0	1	0	1	0	0	1	0	0	0	0	1	0	0	0	0	1	0	0	0	0	1	0	0	1	0	0	0	0	1	0	1	0	0	0	1
0	0	1	0	0	1	0	0	0	0	1	0	1	0	0	0	0	1	0	0	1	0	0	0	0	1	0	0	0	1	0	0	0	0	0	1	0	0	1	0	0	1	0	0	1	0	0	0	0	0
0	0	0	1	0	0	1	0	0	0	0	1	0	1	0	0	0	1	0	0	1	0	0	0	1	0	0	0	0	0	1	0	0	0	0	1	0	0	1	0	0	0	0	1	1	0	0	0	0	1
1	0	0	0	0	0	1	0	0	0	1	0	1	0	0	0	0	1	0	0	1	0	0	0	0	0	0	1	0	1	0	0	0	0	0	1	0	0	1	0	0	1	0	0	0	0	0	1	0	1
0	0	0	1	0	0	0	1	0	0	1	0	0	0	0	1	0	1	0	0	1	0	0	0	0	1	0	0	0	0	1	0	0	0	0	1	0	0	1	0	0	1	0	0	0	0	0	1	0	1
0	0	1	0	0	1	0	0	0	0	0	1	0	0	1	0	0	1	0	0	1	0	0	0	0	0	1	0	0	0	0	1	0	0	0	1	0	0	1	0	0	0	0	1	0	0	1	0	0	0
0	1	0	0	1	0	0	0	1	0	0	0	1	0	0	0	0	1	0	0	1	0	0	0	0	0	1	0	0	0	0	1	0	0	0	1	0	0	1	0	0	0	1	0	0	1	0	0	1	0
0	0	1	0	0	0	0	1	0	0	0	1	0	0	1	0	0	1	0	0	1	0	0	0	1	0	0	0	0	1	0	0	0	0	0	1	0	0	1	0	0	1	0	0	1	0	0	0	0	0
1	0	0	0	0	0	0	1	0	0	1	0	0	0	1	0	0	1	0	0	1	0	0	0	0	0	0	1	0	0	1	0	0	0	0	1	0	0	1	0	1	0	0	0	0	0	0	1	0	0
0	0	1	0	0	0	1	0	0	1	0	0	0	0	1	0	0	1	0	0	1	0	0	0	0	1	0	0	0	0	1	0	0	0	0	1	0	0	1	0	0	1	0	0	0	1	0	0	0	0
0	0	1	0	0	1	0	0	0	0	1	0	0	1	0	0	0	1	0	0	1	0	0	0	0	1	0	0	0	1	0	0	0	0	0	1	0	0	1	0	1	0	0	0	0	1	0	0	0	0
0	0	0	1	1	0	0	0	0	0	1	0	0	0	0	1	0	1	0	0	1	0	0	0	0	1	0	0	0	0	1	0	0	0	0	1	0	0	1	0	0	0	1	0	1	0	0	0	0	1
1	0	0	0	0	0	1	0	0	0	1	0	0	0	0	1	0	1	0	0	1	0	0	0	0	0	1	0	1	0	0	0	0	0	0	1	0	0	1	0	0	0	1	0	0	1	0	0	0	1
0	0	0	1	0	0	0	1	0	0	0	1	0	1	0	0	0	1	0	0	1	0	0	0	1	0	0	0	0	1	0	0	0	0	0	1	0	0	1	0	0	0	1	0	0	0	1	0	0	1
0	1	0	0	1	0	0	0	0	0	1	0	0	0	1	0	0	1	0	0	1	0	0	0	0	0	1	0	0	0	1	0	0	0	0	1	0	0	1	0	0	1	0	0	1	0	0	0	0	0
0	1	0	0	1	0	0	0	0	0	0	1	0	1	0	0	0	1	0	0	1	0	0	0	0	1	0	0	0	0	1	0	0	0	0	1	0	0	1	0	0	1	0	0	0	0	0	1	1	0
0	1	0	0	0	1	0	0	0	0	1	0	0	0	1	0	0	1	0	0	1	0	0	0	0	1	0	0	0	1	0	0	0	0	0	1	0	0	1	0	0	1	0	0	1	0	0	0	0	0
0	0	0	1	0	0	0	1	0	0	0	1	0	0	0	1	0	1	0	0	1	0	0	0	0	0	1	0	0	1	0	0	0	0	0	1	0	0	1	0	1	0	0	0	0	1	0	0	1	0
0	0	1	0	0	0	1	0	0	0	1	0	0	0	0	1	0	1	0	0	1	0	0	0	0	1	0	0	0	0	1	0	0	0	0	1	0	0	1	0	0	0	1	0	0	1	0	0	0	1
0	0	1	0	0	1	0	0	1	0	0	0	1	0	0	0	0	1	0	0	1	0	0	0	0	1	0	0	0	0	1	0	0	0	0	1	0	0	1	0	0	1	0	0	0	0	0	1	0	0
0	1	0	0	1	0	0	0	1	0	0	0	0	1	0	0	0	1	0	0	1	0	0	0	0	0	1	0	0	0	1	0	0	0	0	1	0	0	1	0	0	0	1	0	1	0	0	0	0	0
0	1	0	0	0	1	0	0	0	0	1	0	0	0	1	0	0	1	0	0	1	0	0	0	0	0	1	0	1	0	0	0	0	0	0	1	0	0	1	0	0	1	0	0	1	0	0	0	0	0
1	0	0	0	1	0	0	0	0	0	0	1	0	1	0	0	0	1	0	0	1	0	0	0	0	1	0	0	0	0	1	0	0	0	0	1	0	0	1	0	0	1	0	0	0	0	1	0	0	0
0	0	1	0	0	1	0	0	0	0	0	1	0	1	0	0	0	1	0	0	1	0	0	0	1	0	0	0	0	1	0	0	0	0	0	1	0	0	1	0	0	0	0	1	0	1	0	0	0	1
1	0	0	0	0	0	0	1	0	0	1	0	1	0	0	0	0	1	0	0	1	0	0	0	0	1	0	0	1	0	0	0	0	0	0	1	0	0	1	0	0	1	0	0	0	1	0	0	1	0
0	1	0	0	1	0	0	0	0	1	0	0	0	0	1	0	0	1	0	0	1	0	0	0	0	1	0	0	1	0	0	0	0	0	0	1	0	0	1	0	0	0	1	0	0	1	0	0	0	0
0	1	0	0	1	0	0	0	0	1	0	0	0	1	0	0	0	1	0	0	1	0	0	0	0	1	0	0	0	0	1	0	0	0	0	1	0	0	1	0	0	0	1	0	0	0	0	1	0	0
0	1	0	0	0	1	0	0	0	0	0	1	0	0	1	0	0	1	0	0	1	0	0	0	0	1	0	0	0	0	1	0	0	0	0	1	0	0	1	0	0	0	1	0	0	1	0	0	0	1
0	1	0	0	0	1	0	0	0	0	0	1	0	0	0	1	0	1	0	0	1	0	0	0	0	1	0	0	0	0	0	1	0	0	0	1	0	0	1	0	0	1	0	0	0	1	0	0	1	0
0	1	0	0	0	1	0	0	0	0	1	0	0	1	0	0	0	1	0	0	1	0	0	0	0	1	0	0	0	0	1	0	0	0	0	1	0	0	1	0	0	1	0	0	0	0	1	0	0	1
0	0	0	1	1	0	0	0	1	0	0	0	0	0	1	0	0	1	0	0	1	0	0	0	0	0	1	0	0	0	1	0	0	0	0	1	0	0	1	0	0	1	0	0	0	1	0	0	1	0
1	0	0	0	0	0	1	0	0	0	1	0	1	0	0	0	0	1	0	0	1	0	0	0	0	1	0	0	0	0	1	0	0	0	0	1	0	0	1	0	1	0	0	0	0	1	0	0	0	0
0	0	0	1	0	1	0	0	0	0	0	1	0	0	0	1	0	1	0	0	1	0	0	0	0	0	1	0	0	1	0	0	0	0	0	1	0	0	1	0	0	0	1	0	1	0	0	0	0	0
0	0	0	1	0	0	0	1	0	0	1	0	0	1	0	0	0	1	0	0	1	0	0	0	0	1	0	0	0	0	1	0	0	0	0	1	0	0	1	0	1	0	0	0	0	1	0	0	0	0
1	0	0	0	0	0	1	0	0	0	1	0	1	0	0	0	0	1	0	0	1	0	0	0	0	0	0	1	0	0	1	0	0	0	0	1	0	0	1	0	1	0	0	0	0	0	0	1	0	0
0	0	0	1	1	0	0	0	1	0	0	0	0	0	0	1	0	1	0	0	1	0	0	0	0	0	0	1	0	1	0	0	0	0	0	1	0	0	1	0	0	0	1	0	0	0	0	1	0	0
0	0	1	0	1	0	0	0	1	0	0	0	0	1	0	0	0	1	0	0	1	0	0	0	0	1	0	0	0	1	0	0	0	0	0	1	0	0	1	0	1	0	0	0	0	1	0	0	1	0
0	0	0	1	0	0	1	0	0	0	0	1	0	1	0	0	0	1	0	0	1	0	0	0	1	0	0	0	0	1	0	0	0	0	0	1	0	0	1	0	1	0	0	0	1	0	0	0	1	0
0	0	0	1	0	0	1	0	0	0	0	1	0	1	0	0	0	1	0	0	1	0	0	0	0	1	0	0	0	0	1	0	0	0	0	1	0	0	1	0	1	0	0	0	0	1	0	0	0	1
0	0	1	0	0	0	1	0	1	0	0	0	0	0	1	0	0	1	0	0	1	0	0	0	0	1	0	0	0	0	0	1	0	0	0	1	0	0	1	0	0	0	1	0	0	0	1	0	0	1
1	0	0	0	0	1	0	0	0	0	1	0	1	0	0	0	0	1	0	0	1	0	0	0	0	0	1	0	1	0	0	0	0	0	0	1	0	0	1	0	0	1	0	0	0	0	1	0	0	1
0	1	0	0	0	0	1	0	1	0	0	0	0	0	1	0	0	1	0	0	1	0	0	0	0	1	0	0	0	1	0	0	0	0	0	1	0	0	1	0	0	1	0	0	1	0	0	0	0	1
0	0	0	1	0	0	0	1	0	0	1	0	1	0	0	0	0	1	0	0	1	0	0	0	0	1	0	0	1	0	0	0	0	0	0	1	0	0	1	0	0	0	0	1	0	1	0	0	0	1
0	0	1	0	0	0	1	0	1	0	0	0	0	0	1	0	0	1	0	0	1	0	0	0	0	0	1	0	0	0	1	0	0	0	0	1	0	0	1	0	0	0	1	0	0	0	1	0	0	0
1	0	0	0	1	0	0	0	0	0	0	1	0	1	0	0	0	1	0	0	1	0	0	0	0	1	0	0	0	0	1	0	0	0	0	1	0	0	1	0	1	0	0	0	0	0	0	1	1	0
0	0	0	1	1	0	0	0	1	0	0	0	0	0	0	1	0	1	0	0	1	0	0	0	0	1	0	0	1	0	0	0	0	0	0	1	0	0	1	0	0	0	0	1	0	0	0	1	0	1
0	0	0	1	0	0	1	0	0	0	0	1	0	1	0	0	0	1	0	0	1	0	0	0	0	1	0	0	1	0	0	0	0	0	0	1	0	0	1	0	1	0	0	0	0	1	0	0	0	0
0	1	0	0	1	0	0	0	0	1	0	0	0	0	0	1	0	1	0	0	1	0	0	0	0	1	0	0	0	0	0	1	0	0	0	1	0	0	1	0	0	1	0	0	0	1	0	0	1	0
1	0	0	0	0	0	1	0	0	0	1	0	0	1	0	0	0	1	0	0	1	0	0	0	0	0	1	0	0	0	1	0	0	0	0	1	0	0	1	0	0	0	0	1	0	1	0	0	1	0
1	0	0	0	1	0	0	0	0	1	0	0	0	1	0	0	0	1	0	0	1	0	0	0	0	1	0	0	0	1	0	0	0	0	0	1	0	0	1	0	0	0	1	0	0	1	0	0	0	1
0	0	1	0	0	0	1	0	0	0	1	0	0	0	0	1	0	1	0	0	1	0	0	0	0	1	0	0	1	0	0	0	0	0	0	1	0	0	1	0	0	0	0	1	1	0	0	0	0	0
0	0	0	1	0	0	1	0	0	1	0	0	0	1	0	0	0	1	0	0	1	0	0	0	1	0	0	0	0	0	1	0	0	0	0	1	0	0	1	0	0	0	1	0	1	0	0	0	0	0
0	1	0	0	0	0	1	0	0	0	1	0	0	0	0	1	0	1	0	0	1	0	0	0	0	1	0	0	0	0	1	0	0	0	0	1	0	0	1	0	0	0	1	0	0	1	0	0	0	1
0	0	0	1	0	0	1	0	0	0	1	0	0	0	1	0	0	1	0	0	1	0	0	0	0	1	0	0	0	0	1	0	0	0	0	1	0	0	1	0	0	0	1	0	0	0	1	0	0	0
0	0	1	0	0	1	0	0	0	0	1	0	0	0	1	0	0	1	0	0	1	0	0	0	0	1	0	0	0	1	0	0	0	0	0	1	0	0	1	0	1	0	0	0	1	0	0	0	0	1
1	0	0	0	0	1	0	0	0	0	1	0	0	1	0	0	0	1	0	0	1	0	0	0	0	0	1	0	0	0	1	0	0	0	0	1	0	0	1	0	0	0	1	0	0	0	1	0	1	0
0	1	0	0	1	0	0	0	1	0	0	0	0	1	0	0	0	1	0	0	1	0	0	0	0	0	0	1	0	0	1	0	0	0	0	1	0	0	1	0	1	0	0	0	0	1	0	0	0	0
0	0	1	0	0	0	0	1	1	0	0	0	0	0	1	0	0	1	0	0	1	0	0	0	0	0	1	0	0	0	1	0	0	0	0	1	0	0	1	0	0	0	1	0	0	1	0	0	0	1
0	0	0	1	0	0	1	0	0	0	0	1	0	0	1	0	0	1	0	0	1	0	0	0	1	0	0	0	0	0	1	0	0	0	0	1	0	0	1	0	1	0	0	0	0	1	0	0	0	0
0	0	1	0	0	0	1	0	1	0	0	0	0	0	1	0	0	1	0	0	1	0	0	0	0	1	0	0	0	0	1	0	0	0	0	1	0	0	1	0	0	0	1	0	0	1	0	0	0	1
0	1	0	0	0	0	0	1	0	0	0	1	0	0	0	1	0	1	0	0	1	0	0	0	0	0	0	1	0	0	1	0	0	0	0	1	0	0	1	0	0	1	0	0	0	0	1	0	0	0
0	0	1	0	0	0	1	0	0	0	1	0	0	1	0	0	0	1	0	0	1	0	0	0	0	1	0	0	0	0	1	0	0	0	0	1	0	0	1	0	1	0	0	0	0	0	1	0	1	0
0	1	0	0	0	0	1	0	0	1	0	0	0	0	0	1	0	1	0	0	1	0	0	0	0	1	0	0	0	0	1	0	0	0	0	1	0	0	1	0	0	0	1	0	0	1	0	0	0	1
0	0	1	0	0	1	0	0	0	1	0	0	1	0	0	0	0	1	0	0	1	0	0	0	0	1	0	0	0	1	0	0	0	0	0	1	0	0	1	0	0	1	0	0	1	0	0	0	0	0
1	0	0	0	0	0	0	1	0	1	0	0	0	0	0	1	0	1	0	0	1	0	0	0	0	0	0	1	0	0	0	1	0	0	0	1	0	0	1	0	0	1	0	0	1	0	0	0	0	0
0	0	1	0	0	0	0	1	0	0	1	0	1	0	0	0	0	1	0	0	1	0	0	0	0	0	0	1	0	1	0	0	0	0	0	1	0	0	1	0	0	0	0	1	0	0	0	1	0	0
0	0	0	1	0	0	0	1	1	0	0	0	0	1	0	0	0	1	0	0	1	0	0	0	0	1	0	0	0	0	1	0	0	0	0	1	0	0	1	0	0	0	0	1	0	0	0	1	0	0
0	0	1	0	0	1	0	0	0	0	0	1	0	0	1	0	0	1	0	0	1	0	0	0	0	1	0	0	0	0	1	0	0	0	0	1	0	0	1	0	0	0	0	1	0	1	0	0	0	1
0	1	0	0	0	1	0	0	1	0	0	0	0	0	1	0	0	1	0	0	1	0	0	0	0	1	0	0	1	0	0	0	0	0	0	1	0	0	1	0	0	0	1	0	0	0	1	0	1	0
0	1	0	0	0	0	0	1	0	0	1	0	0	0	1	0	0	1	0	0	1	0	0	0	0	1	0	0	0	0	1	0	0	0	0	1	0	0	1	0	0	0	1	0	0	0	1	0	0	1
0	1	0	0	0	0	0	1	0	0	1	0	0	0	1	0	0	1	0	0	1	0	0	0	0	1	0	0	0	0	1	0	0	0	0	1	0	0	1	0	0	0	1	0	0	0	1	0	1	0
0	1	0	0	0	1	0	0	0	0	0	1	0	0	1	0	0	1	0	0	1	0	0	0	1	0	0	0	0	0	0	1	0	0	0	1	0	0	1	0	0	0	1	0	0	0	0	1	0	1
0	0	0	1	1	0	0	0	1	0	0	0	0	0	0	1	0	1	0	0	1	0	0	0	1	0	0	0	0	1	0	0	0	0	0	1	0	0	1	0	0	0	0	1	0	0	0	1	0	1
0	0	0	1	0	1	0	0	0	1	0	0	0	0	1	0	0	1	0	0	1	0	0	0	0	0	0	1	0	0	1	0	0	0	0	1	0	0	1	0	1	0	0	0	0	1	0	0	0	1
0	0	1	0	0	0	0	1	0	0	0	1	0	0	0	1	0	1	0	0	1	0	0	0	0	1	0	0	1	0	0	0	0	0	0	1	0	0	1	0	0	0	1	0	0	0	1	0	0	0
0	1	0	0	1	0	0	0	0	1	0	0	0	1	0	0	0	1	0	0	1	0	0	0	0	1	0	0	0	0	1	0	0	0	0	1	0	0	1	0	1	0	0	0	0	0	1	0	0	1
0	1	0	0	1	0	0	0	0	0	1	0	1	0	0	0	0	1	0	0	1	0	0	0	0	1	0	0	0	0	1	0	0	0	0	1	0	0	1	0	0	0	1	0	0	0	1	0	0	1
0	0	1	0	0	0	0	1	1	0	0	0	0	0	0	1	0	1	0	0	1	0	0	0	0	1	0	0	0	1	0	0	0	0	0	1	0	0	1	0	0	1	0	0	0	1	0	0	0	0
0	0	0	1	1	0	0	0	0	0	0	1	0	0	1	0	0	1	0	0	1	0	0	0	0	0	0	1	0	1	0	0	0	0	0	1	0	0	1	0	1	0	0	0	0	0	1	0	0	0
0	1	0	0	1	0	0	0	1	0	0	0	0	0	0	1	0	1	0	0	1	0	0	0	0	1	0	0	1	0	0	0	0	0	0	1	0	0	1	0	0	0	1	0	0	1	0	0	0	1
1	0	0	0	0	0	1	0	0	1	0	0	0	0	0	1	0	1	0	0	1	0	0	0	0	1	0	0	0	0	1	0	0	0	0	1	0	0	1	0	0	1	0	0	0	0	1	0	0	0
0	0	1	0	0	0	1	0	0	0	1	0	0	0	1	0	0	1	0	0	1	0	0	0	0	1	0	0	0	0	1	0	0	0	0	1	0	0	1	0	1	0	0	0	0	0	1	0	0	0
0	1	0	0	1	0	0	0	0	1	0	0	1	0	0	0	0	1	0	0	1	0	0	0	0	1	0	0	0	0	1	0	0	0	0	1	0	0	1	0	1	0	0	0	0	0	1	0	0	1
1	0	0	0	0	0	1	0	0	0	0	1	0	1	0	0	0	1	0	0	1	0	0	0	0	1	0	0	0	0	1	0	0	0	0	1	0	0	1	0	0	1	0	0	1	0	0	0	0	1
0	0	1	0	0	0	1	0	0	0	1	0	0	0	1	0	0	1	0	0	1	0	0	0	1	0	0	0	0	0	1	0	0	0	0	1	0	0	1	0	0	0	0	1	0	1	0	0	0	0
0	0	0	1	0	1	0	0	1	0	0	0	0	0	1	0	0	1	0	0	1	0	0	0	1	0	0	0	0	1	0	0	0	0	0	1	0	0	1	0	1	0	0	0	1	0	0	0	0	0
0	0	1	0	0	0	1	0	0	1	0	0	0	0	1	0	0	1	0	0	1	0	0	0	0	0	1	0	0	1	0	0	0	0	0	1	0	0	1	0	0	0	0	1	0	0	0	1	0	1
0	1	0	0	0	0	1	0	0	1	0	0	0	1	0	0	0	1	0	0	1	0	0	0	0	1	0	0	0	1	0	0	0	0	0	1	0	0	1	0	0	0	0	1	0	0	1	0	0	0
0	1	0	0	0	1	0	0	0	0	1	0	1	0	0	0	0	1	0	0	1	0	0	0	0	1	0	0	0	0	1	0	0	0	0	1	0	0	1	0	0	1	0	0	0	0	0	1	0	1
0	1	0	0	0	1	0	0	0	1	0	0	0	0	1	0	0	1	0	0	1	0	0	0	0	0	1	0	0	0	1	0	0	0	0	1	0	0	1	0	0	1	0	0	0	0	1	0	0	1
0	0	1	0	1	0	0	0	1	0	0	0	0	1	0	0	0	1	0	0	1	0	0	0	0	1	0	0	0	0	1	0	0	0	0	1	0	0	1	0	0	0	0	1	0	0	0	1	1	0
0	0	1	0	1	0	0	0	0	0	1	0	0	1	0	0	0	1	0	0	1	0	0	0	0	1	0	0	0	0	1	0	0	0	0	1	0	0	1	0	0	1	0	0	0	0	0	1	1	0
0	0	0	1	0	0	1	0	0	0	1	0	0	0	1	0	0	1	0	0	1	0	0	0	0	1	0	0	0	0	1	0	0	0	0	1	0	0	1	0	1	0	0	0	0	1	0	0	1	0
1	0	0	0	0	0	1	0	0	1	0	0	0	0	0	1	0	1	0	0	1	0	0	0	0	1	0	0	0	0	1	0	0	0	0	1	0	0	1	0	0	1	0	0	0	0	1	0	0	1
0	0	0	1	0	0	0	1	0	0	0	1	0	1	0	0	0	1	0	0	1	0	0	0	0	0	1	0	0	0	1	0	0	0	0	1	0	0	1	0	1	0	0	0	0	1	0	0	0	0
0	0	1	0	0	0	0	1	0	1	0	0	0	1	0	0	0	1	0	0	1	0	0	0	0	0	1	0	0	0	1	0	0	0	0	1	0	0	1	0	0	0	0	1	0	1	0	0	0	0
0	0	0	1	1	0	0	0	0	0	0	1	0	0	1	0	0	1	0	0	1	0	0	0	0	1	0	0	0	0	1	0	0	0	0	1	0	0	1	0	1	0	0	0	0	0	1	0	0	0
0	0	1	0	0	0	1	0	0	1	0	0	0	0	1	0	0	1	0	0	1	0	0	0	0	0	0	1	0	0	1	0	0	0	0	1	0	0	1	0	0	1	0	0	1	0	0	0	0	1
0	0	0	1	0	0	1	0	1	0	0	0	0	0	1	0	0	1	0	0	1	0	0	0	1	0	0	0	0	0	1	0	0	0	0	1	0	0	1	0	1	0	0	0	0	1	0	0	0	1
1	0	0	0	0	0	1	0	1	0	0	0	0	0	1	0	0	1	0	0	1	0	0	0	0	1	0	0	0	1	0	0	0	0	0	1	0	0	1	0	1	0	0	0	0	1	0	0	1	0
0	0	0	1	0	0	1	0	0	0	1	0	1	0	0	0	0	1	0	0	1	0	0	0	0	1	0	0	0	0	0	1	0	0	0	1	0	0	1	0	0	0	1	0	0	1	0	0	0	1
0	0	0	1	1	0	0	0	0	0	1	0	0	1	0	0	0	1	0	0	1	0	0	0	0	1	0	0	0	0	1	0	0	0	0	1	0	0	1	0	1	0	0	0	0	1	0	0	0	0
0	1	0	0	0	0	0	1	0	0	1	0	0	0	0	1	0	1	0	0	1	0	0	0	0	1	0	0	0	1	0	0	0	0	0	1	0	0	1	0	0	0	0	1	0	1	0	0	0	1
0	0	1	0	0	0	0	1	0	1	0	0	1	0	0	0	0	1	0	0	1	0	0	0	0	0	1	0	0	1	0	0	0	0	0	1	0	0	1	0	0	1	0	0	0	0	0	1	0	0
1	0	0	0	0	0	1	0	0	1	0	0	0	0	1	0	0	1	0	0	1	0	0	0	0	0	1	0	0	1	0	0	0	0	0	1	0	0	1	0	0	0	1	0	1	0	0	0	0	0
0	0	1	0	1	0	0	0	1	0	0	0	0	0	1	0	0	1	0	0	1	0	0	0	0	1	0	0	0	0	1	0	0	0	0	1	0	0	1	0	0	0	0	1	0	1	0	0	0	1
1	0	0	0	0	1	0	0	1	0	0	0	0	1	0	0	0	1	0	0	1	0	0	0	0	1	0	0	0	1	0	0	0	0	0	1	0	0	1	0	0	0	1	0	0	0	1	0	1	0
0	0	1	0	0	0	1	0	0	1	0	0	0	1	0	0	0	1	0	0	1	0	0	0	1	0	0	0	0	0	1	0	0	0	0	1	0	0	1	0	0	0	1	0	1	0	0	0	0	0
0	0	1	0	0	0	1	0	0	0	1	0	0	0	0	1	0	1	0	0	1	0	0	0	0	1	0	0	1	0	0	0	0	0	0	1	0	0	1	0	0	0	1	0	1	0	0	0	1	0
0	0	1	0	0	1	0	0	1	0	0	0	0	1	0	0	0	1	0	0	1	0	0	0	0	1	0	0	0	0	1	0	0	0	0	1	0	0	1	0	1	0	0	0	0	0	1	0	0	0
0	0	0	1	0	0	1	0	0	0	1	0	0	1	0	0	0	1	0	0	1	0	0	0	0	0	1	0	0	1	0	0	0	0	0	1	0	0	1	0	0	1	0	0	0	0	1	0	0	1
0	0	1	0	0	0	0	1	0	0	1	0	1	0	0	0	0	1	0	0	1	0	0	0	1	0	0	0	0	0	1	0	0	0	0	1	0	0	1	0	0	0	0	1	0	1	0	0	0	1
1	0	0	0	0	0	1	0	0	0	1	0	1	0	0	0	0	1	0	0	1	0	0	0	0	1	0	0	0	0	1	0	0	0	0	1	0	0	1	0	0	1	0	0	0	1	0	0	0	1
0	0	1	0	1	0	0	0	1	0	0	0	0	0	1	0	0	1	0	0	1	0	0	0	0	1	0	0	0	0	1	0	0	0	0	1	0	0	1	0	1	0	0	0	0	0	1	0	0	1
0	1	0	0	0	0	1	0	1	0	0	0	0	0	1	0	0	1	0	0	1	0	0	0	0	1	0	0	0	0	1	0	0	0	0	1	0	0	1	0	0	1	0	0	0	0	0	1	0	1
1	0	0	0	0	0	1	0	0	1	0	0	0	0	1	0	0	1	0	0	1	0	0	0	0	1	0	0	0	1	0	0	0	0	0	1	0	0	1	0	0	1	0	0	0	1	0	0	0	1
0	0	1	0	0	1	0	0	0	0	1	0	0	1	0	0	0	1	0	0	1	0	0	0	0	1	0	0	0	0	1	0	0	0	0	1	0	0	1	0	0	0	0	1	1	0	0	0	0	1
0	1	0	0	0	0	1	0	0	0	1	0	0	1	0	0	0	1	0	0	1	0	0	0	0	1	0	0	0	0	1	0	0	0	0	1	0	0	1	0	0	0	1	0	0	1	0	0	0	0
0	0	1	0	1	0	0	0	1	0	0	0	0	0	1	0	0	1	0	0	1	0	0	0	0	0	1	0	0	1	0	0	0	0	0	1	0	0	1	0	0	1	0	0	1	0	0	0	0	1
0	0	0	1	0	0	1	0	1	0	0	0	1	0	0	0	0	1	0	0	1	0	0	0	0	1	0	0	0	0	1	0	0	0	0	1	0	0	1	0	1	0	0	0	0	0	1	0	0	0
0	0	1	0	1	0	0	0	1	0	0	0	1	0	0	0	0	1	0	0	1	0	0	0	0	0	0	1	0	0	1	0	0	0	0	1	0	0	1	0	0	0	0	1	0	1	0	0	0	0
0	0	1	0	0	1	0	0	1	0	0	0	0	1	0	0	0	1	0	0	1	0	0	0	1	0	0	0	0	0	0	1	0	0	0	1	0	0	1	0	1	0	0	0	0	1	0	0	1	0
0	0	0	1	0	0	1	0	0	1	0	0	1	0	0	0	0	1	0	0	1	0	0	0	1	0	0	0	1	0	0	0	0	0	0	1	0	0	1	0	0	0	0	1	0	1	0	0	0	1
1	0	0	0	0	0	1	0	0	1	0	0	0	0	0	1	0	1	0	0	1	0	0	0	0	0	1	0	0	0	0	1	0	0	0	1	0	0	1	0	0	1	0	0	1	0	0	0	1	0
0	0	1	0	0	0	0	1	1	0	0	0	0	0	0	1	0	1	0	0	1	0	0	0	0	0	1	0	0	0	1	0	0	0	0	1	0	0	1	0	1	0	0	0	0	0	0	1	0	1
0	0	1	0	1	0	0	0	1	0	0	0	0	1	0	0	0	1	0	0	1	0	0	0	0	1	0	0	0	1	0	0	0	0	0	1	0	0	1	0	0	1	0	0	0	0	0	1	0	0
0	1	0	0	0	0	0	1	0	0	1	0	0	0	1	0	0	1	0	0	1	0	0	0	0	0	0	1	0	0	1	0	0	0	0	1	0	0	1	0	0	1	0	0	1	0	0	0	0	0
1	0	0	0	0	0	0	1	0	0	1	0	0	1	0	0	0	1	0	0	1	0	0	0	0	1	0	0	0	0	1	0	0	0	0	1	0	0	1	0	1	0	0	0	0	1	0	0	1	0
0	1	0	0	0	1	0	0	1	0	0	0	0	1	0	0	0	1	0	0	1	0	0	0	0	0	1	0	1	0	0	0	0	0	0	1	0	0	1	0	0	0	1	0	0	1	0	0	1	0
0	0	0	1	1	0	0	0	1	0	0	0	1	0	0	0	0	1	0	0	1	0	0	0	0	0	0	1	0	0	0	1	0	0	0	1	0	0	1	0	0	1	0	0	0	0	0	1	0	1
0	0	0	1	0	0	1	0	0	1	0	0	0	0	0	1	0	1	0	0	1	0	0	0	0	1	0	0	0	0	1	0	0	0	0	1	0	0	1	0	0	0	0	1	0	0	1	0	0	0
0	0	1	0	1	0	0	0	0	0	1	0	1	0	0	0	0	1	0	0	1	0	0	0	0	0	0	1	0	0	1	0	0	0	0	1	0	0	1	0	1	0	0	0	0	0	0	1	1	0
0	0	1	0	1	0	0	0	0	0	1	0	0	0	1	0	0	1	0	0	1	0	0	0	0	1	0	0	1	0	0	0	0	0	0	1	0	0	1	0	0	0	1	0	0	1	0	0	0	0
0	0	1	0	0	0	0	1	0	0	1	0	1	0	0	0	0	1	0	0	1	0	0	0	1	0	0	0	0	0	1	0	0	0	0	1	0	0	1	0	0	0	1	0	1	0	0	0	0	0
0	0	0	1	0	0	1	0	0	0	1	0	1	0	0	0	0	1	0	0	1	0	0	0	0	1	0	0	1	0	0	0	0	0	0	1	0	0	1	0	0	0	1	0	0	1	0	0	0	1
1	0	0	0	0	0	1	0	0	1	0	0	0	1	0	0	0	1	0	0	1	0	0	0	0	1	0	0	0	0	1	0	0	0	0	1	0	0	1	0	0	1	0	0	0	0	1	0	0	0
0	0	1	0	0	0	1	0	0	0	1	0	0	0	0	1	0	1	0	0	1	0	0	0	0	1	0	0	0	0	1	0	0	0	0	1	0	0	1	0	0	0	1	0	0	0	1	0	0	1
0	0	0	1	0	0	1	0	0	0	1	0	1	0	0	0	0	1	0	0	1	0	0	0	0	0	1	0	0	1	0	0	0	0	0	1	0	0	1	0	0	1	0	0	0	0	1	0	0	0
0	0	0	1	0	0	1	0	1	0	0	0	1	0	0	0	0	1	0	0	1	0	0	0	0	0	1	0	0	0	1	0	0	0	0	1	0	0	1	0	0	0	1	0	0	1	0	0	0	1
0	0	1	0	0	1	0	0	1	0	0	0	0	0	1	0	0	1	0	0	1	0	0	0	0	0	0	1	0	1	0	0	0	0	0	1	0	0	1	0	0	1	0	0	0	0	1	0	0	1
0	0	0	1	1	0	0	0	0	0	1	0	0	1	0	0	0	1	0	0	1	0	0	0	1	0	0	0	0	0	1	0	0	0	0	1	0	0	1	0	0	0	1	0	0	0	1	0	1	0
0	1	0	0	0	0	1	0	0	0	0	1	0	0	1	0	0	1	0	0	1	0	0	0	0	1	0	0	1	0	0	0	0	0	0	1	0	0	1	0	0	0	1	0	0	1	0	0	0	0
0	0	0	1	0	0	1	0	0	1	0	0	0	1	0	0	0	1	0	0	1	0	0	0	0	1	0	0	0	0	1	0	0	0	0	1	0	0	1	0	0	1	0	0	1	0	0	0	0	0
0	0	0	1	1	0	0	0	1	0	0	0	0	0	0	1	0	1	0	0	1	0	0	0	1	0	0	0	0	1	0	0	0	0	0	1	0	0	1	0	0	1	0	0	1	0	0	0	0	1
0	0	1	0	0	0	0	1	0	0	0	1	1	0	0	0	0	1	0	0	1	0	0	0	0	0	1	0	0	1	0	0	0	0	0	1	0	0	1	0	0	0	0	1	0	0	1	0	0	0
0	1	0	0	0	0	1	0	1	0	0	0	0	1	0	0	0	1	0	0	1	0	0	0	0	1	0	0	0	0	1	0	0	0	0	1	0	0	1	0	0	0	0	1	0	1	0	0	0	0
1	0	0	0	1	0	0	0	0	0	0	1	0	0	1	0	0	1	0	0	1	0	0	0	0	1	0	0	0	0	1	0	0	0	0	1	0	0	1	0	0	0	0	1	0	1	0	0	0	1
0	0	1	0	0	1	0	0	1	0	0	0	0	1	0	0	0	1	0	0	1	0	0	0	0	1	0	0	0	0	1	0	0	0	0	1	0	0	1	0	0	1	0	0	1	0	0	0	0	1
0	0	1	0	1	0	0	0	0	0	1	0	0	1	0	0	0	1	0	0	1	0	0	0	0	1	0	0	0	0	1	0	0	0	0	1	0	0	1	0	0	1	0	0	1	0	0	0	0	0
0	0	0	1	0	1	0	0	0	1	0	0	0	0	0	1	0	1	0	0	1	0	0	0	0	1	0	0	0	1	0	0	0	0	0	1	0	0	1	0	1	0	0	0	0	0	0	1	1	0
0	0	1	0	1	0	0	0	0	0	0	1	0	1	0	0	0	1	0	0	1	0	0	0	1	0	0	0	0	0	0	1	0	0	0	1	0	0	1	0	0	0	1	0	0	1	0	0	0	0
0	0	0	1	1	0	0	0	0	0	0	1	0	0	1	0	0	1	0	0	1	0	0	0	1	0	0	0	1	0	0	0	0	0	0	1	0	0	1	0	1	0	0	0	1	0	0	0	0	0
0	1	0	0	0	1	0	0	0	0	1	0	0	0	0	1	0	1	0	0	1	0	0	0	0	0	1	0	0	1	0	0	0	0	0	1	0	0	1	0	0	0	1	0	0	0	1	0	0	1
1	0	0	0	0	1	0	0	1	0	0	0	1	0	0	0	0	1	0	0	1	0	0	0	0	1	0	0	0	0	1	0	0	0	0	1	0	0	1	0	1	0	0	0	0	1	0	0	0	0
1	0	0	0	0	1	0	0	0	1	0	0	1	0	0	0	0	1	0	0	1	0	0	0	0	1	0	0	0	1	0	0	0	0	0	1	0	0	1	0	1	0	0	0	0	1	0	0	1	0
1	0	0	0	0	1	0	0	1	0	0	0	1	0	0	0	0	1	0	0	1	0	0	0	0	0	1	0	0	0	0	1	0	0	0	1	0	0	1	0	0	1	0	0	0	1	0	0	0	1
0	0	0	1	0	0	1	0	0	0	1	0	0	1	0	0	0	1	0	0	1	0	0	0	0	1	0	0	0	1	0	0	0	0	0	1	0	0	1	0	0	0	1	0	0	0	1	0	0	0
1	0	0	0	1	0	0	0	0	0	1	0	0	0	0	1	0	1	0	0	1	0	0	0	0	1	0	0	1	0	0	0	0	0	0	1	0	0	1	0	0	1	0	0	0	1	0	0	0	0
0	0	1	0	0	0	1	0	0	1	0	0	1	0	0	0	0	1	0	0	1	0	0	0	0	1	0	0	0	0	0	1	0	0	0	1	0	0	1	0	0	1	0	0	0	1	0	0	0	1
0	1	0	0	1	0	0	0	0	0	1	0	0	0	0	1	0	1	0	0	1	0	0	0	0	1	0	0	1	0	0	0	0	0	0	1	0	0	1	0	0	0	1	0	0	0	1	0	0	0
0	0	1	0	0	0	1	0	0	1	0	0	0	1	0	0	0	1	0	0	1	0	0	0	1	0	0	0	0	0	1	0	0	0	0	1	0	0	1	0	0	0	1	0	0	0	1	0	1	0
0	0	0	1	0	0	1	0	0	1	0	0	0	0	0	1	0	1	0	0	1	0	0	0	0	1	0	0	0	1	0	0	0	0	0	1	0	0	1	0	0	1	0	0	0	1	0	0	0	0
0	0	0	1	1	0	0	0	0	1	0	0	0	0	0	1	0	1	0	0	1	0	0	0	0	1	0	0	0	0	1	0	0	0	0	1	0	0	1	0	0	0	0	1	0	1	0	0	0	1
0	0	1	0	0	0	1	0	0	0	1	0	0	0	1	0	0	1	0	0	1	0	0	0	0	1	0	0	0	0	1	0	0	0	0	1	0	0	1	0	1	0	0	0	0	1	0	0	0	1
0	0	1	0	0	0	1	0	0	1	0	0	0	1	0	0	0	1	0	0	1	0	0	0	1	0	0	0	0	0	1	0	0	0	0	1	0	0	1	0	0	0	1	0	0	1	0	0	0	0
0	1	0	0	0	0	1	0	0	1	0	0	0	0	0	1	0	1	0	0	1	0	0	0	0	1	0	0	0	1	0	0	0	0	0	1	0	0	1	0	0	1	0	0	0	0	1	0	0	1
1	0	0	0	0	0	1	0	0	0	1	0	1	0	0	0	0	1	0	0	1	0	0	0	0	1	0	0	0	0	1	0	0	0	0	1	0	0	1	0	0	0	1	0	1	0	0	0	1	0
1	0	0	0	1	0	0	0	0	0	1	0	0	1	0	0	0	1	0	0	1	0	0	0	1	0	0	0	0	0	1	0	0	0	0	1	0	0	1	0	1	0	0	0	0	1	0	0	1	0
1	0	0	0	1	0	0	0	0	0	0	1	0	0	0	1	0	1	0	0	1	0	0	0	0	0	1	0	0	1	0	0	0	0	0	1	0	0	1	0	1	0	0	0	0	0	0	1	0	0
0	1	0	0	0	1	0	0	0	0	0	1	0	0	0	1	0	1	0	0	1	0	0	0	0	1	0	0	0	0	1	0	0	0	0	1	0	0	1	0	0	0	0	1	0	0	1	0	0	0
1	0	0	0	1	0	0	0	0	0	0	1	0	0	1	0	0	1	0	0	1	0	0	0	0	1	0	0	0	0	1	0	0	0	0	1	0	0	1	0	1	0	0	0	1	0	0	0	1	0
0	1	0	0	1	0	0	0	0	0	1	0	0	1	0	0	0	1	0	0	1	0	0	0	0	1	0	0	0	0	1	0	0	0	0	1	0	0	1	0	0	0	0	1	0	0	1	0	0	1
1	0	0	0	0	0	1	0	1	0	0	0	0	0	1	0	0	1	0	0	1	0	0	0	0	0	1	0	0	1	0	0	0	0	0	1	0	0	1	0	0	1	0	0	0	0	1	0	0	0
0	1	0	0	0	1	0	0	0	1	0	0	0	0	0	1	0	1	0	0	1	0	0	0	0	1	0	0	0	1	0	0	0	0	0	1	0	0	1	0	0	0	1	0	1	0	0	0	0	0
1	0	0	0	1	0	0	0	1	0	0	0	0	0	1	0	0	1	0	0	1	0	0	0	0	0	1	0	1	0	0	0	0	0	0	1	0	0	1	0	0	1	0	0	0	0	0	1	0	0
0	0	0	1	0	0	1	0	0	1	0	0	0	0	0	1	0	1	0	0	1	0	0	0	0	0	1	0	1	0	0	0	0	0	0	1	0	0	1	0	0	0	0	1	0	1	0	0	0	0
0	0	1	0	0	1	0	0	1	0	0	0	0	0	1	0	0	1	0	0	1	0	0	0	0	1	0	0	0	1	0	0	0	0	0	1	0	0	1	0	0	1	0	0	0	1	0	0	1	0
0	1	0	0	0	0	1	0	0	1	0	0	0	0	0	1	0	1	0	0	1	0	0	0	0	1	0	0	0	1	0	0	0	0	0	1	0	0	1	0	0	1	0	0	0	1	0	0	0	1
1	0	0	0	0	1	0	0	0	0	1	0	1	0	0	0	0	1	0	0	1	0	0	0	0	1	0	0	0	0	1	0	0	0	0	1	0	0	1	0	0	0	0	1	0	1	0	0	0	0
0	0	1	0	0	0	1	0	0	0	0	1	0	1	0	0	0	1	0	0	1	0	0	0	0	0	1	0	0	0	0	1	0	0	0	1	0	0	1	0	0	0	1	0	0	0	1	0	1	0
1	0	0	0	0	0	1	0	0	0	0	1	1	0	0	0	0	1	0	0	1	0	0	0	0	1	0	0	0	0	1	0	0	0	0	1	0	0	1	0	0	1	0	0	0	0	1	0	0	1
0	1	0	0	0	0	1	0	0	1	0	0	0	1	0	0	0	1	0	0	1	0	0	0	0	1	0	0	0	0	0	1	0	0	0	1	0	0	1	0	1	0	0	0	0	0	1	0	0	0
0	0	1	0	1	0	0	0	0	0	1	0	0	0	1	0	0	1	0	0	1	0	0	0	0	0	1	0	0	0	0	1	0	0	0	1	0	0	1	0	0	0	1	0	0	0	1	0	0	1
0	1	0	0	0	1	0	0	0	0	0	1	0	0	1	0	0	1	0	0	1	0	0	0	0	1	0	0	0	0	1	0	0	0	0	1	0	0	1	0	0	0	0	1	0	1	0	0	0	1
1	0	0	0	0	0	0	1	0	1	0	0	0	0	0	1	0	1	0	0	1	0	0	0	0	1	0	0	0	0	1	0	0	0	0	1	0	0	1	0	1	0	0	0	0	1	0	0	0	0
0	1	0	0	0	0	0	1	0	0	1	0	0	0	1	0	0	1	0	0	1	0	0	0	0	0	1	0	0	0	1	0	0	0	0	1	0	0	1	0	0	0	1	0	1	0	0	0	0	1
0	0	1	0	0	0	1	0	0	1	0	0	0	1	0	0	0	1	0	0	1	0	0	0	0	0	1	0	0	1	0	0	0	0	0	1	0	0	1	0	0	0	1	0	0	1	0	0	0	1
0	1	0	0	1	0	0	0	0	0	1	0	0	0	1	0	0	1	0	0	1	0	0	0	0	1	0	0	0	1	0	0	0	0	0	1	0	0	1	0	0	1	0	0	0	0	0	1	1	0
0	0	1	0	0	0	0	1	1	0	0	0	0	1	0	0	0	1	0	0	1	0	0	0	0	0	1	0	0	0	1	0	0	0	0	1	0	0	1	0	0	0	0	1	0	0	0	1	1	0
1	0	0	0	1	0	0	0	0	0	1	0	0	0	1	0	0	1	0	0	1	0	0	0	0	0	1	0	0	1	0	0	0	0	0	1	0	0	1	0	0	1	0	0	0	1	0	0	0	0
0	0	0	1	0	0	0	1	0	0	1	0	0	0	0	1	0	1	0	0	1	0	0	0	0	0	1	0	0	1	0	0	0	0	0	1	0	0	1	0	0	1	0	0	0	0	1	0	0	0
0	0	0	1	0	0	0	1	0	1	0	0	0	0	0	1	0	1	0	0	1	0	0	0	0	0	1	0	0	0	0	1	0	0	0	1	0	0	1	0	0	0	1	0	0	1	0	0	0	1
0	0	1	0	0	1	0	0	1	0	0	0	0	0	1	0	0	1	0	0	1	0	0	0	0	1	0	0	1	0	0	0	0	0	0	1	0	0	1	0	0	0	1	0	0	1	0	0	0	1
0	0	0	1	0	0	0	1	0	0	0	1	0	1	0	0	0	1	0	0	1	0	0	0	0	0	0	1	0	0	1	0	0	0	0	1	0	0	1	0	0	0	0	1	0	0	1	0	0	1
0	0	1	0	1	0	0	0	0	0	0	1	0	0	0	1	0	1	0	0	1	0	0	0	0	0	1	0	0	1	0	0	0	0	0	1	0	0	1	0	1	0	0	0	0	0	1	0	0	0
1	0	0	0	0	1	0	0	0	1	0	0	0	0	0	1	0	1	0	0	1	0	0	0	0	1	0	0	0	0	1	0	0	0	0	1	0	0	1	0	0	0	0	1	0	0	0	1	0	0
0	0	1	0	0	1	0	0	0	1	0	0	0	1	0	0	0	1	0	0	1	0	0	0	0	1	0	0	0	0	1	0	0	0	0	1	0	0	1	0	1	0	0	0	0	1	0	0	0	0
0	0	1	0	0	1	0	0	1	0	0	0	0	1	0	0	0	1	0	0	1	0	0	0	0	0	0	1	0	0	1	0	0	0	0	1	0	0	1	0	0	0	0	1	0	1	0	0	0	0
0	1	0	0	1	0	0	0	0	1	0	0	1	0	0	0	0	1	0	0	1	0	0	0	0	1	0	0	0	1	0	0	0	0	0	1	0	0	1	0	0	1	0	0	0	0	0	1	1	0
1	0	0	0	0	0	1	0	0	1	0	0	0	0	1	0	0	1	0	0	1	0	0	0	0	1	0	0	0	0	1	0	0	0	0	1	0	0	1	0	0	1	0	0	0	0	1	0	0	0
0	1	0	0	0	1	0	0	0	1	0	0	0	0	1	0	0	1	0	0	1	0	0	0	0	1	0	0	0	0	1	0	0	0	0	1	0	0	1	0	0	1	0	0	0	0	1	0	0	1
0	1	0	0	1	0	0	0	0	1	0	0	1	0	0	0	0	1	0	0	1	0	0	0	0	0	1	0	1	0	0	0	0	0	0	1	0	0	1	0	0	1	0	0	0	0	0	1	0	0
0	1	0	0	1	0	0	0	0	0	1	0	0	0	0	1	0	1	0	0	1	0	0	0	0	1	0	0	0	1	0	0	0	0	0	1	0	0	1	0	0	0	1	0	1	0	0	0	1	0
0	1	0	0	0	0	0	1	0	1	0	0	0	1	0	0	0	1	0	0	1	0	0	0	0	0	1	0	0	0	1	0	0	0	0	1	0	0	1	0	1	0	0	0	0	0	1	0	0	1
0	0	1	0	1	0	0	0	0	1	0	0	0	1	0	0	0	1	0	0	1	0	0	0	0	1	0	0	0	0	1	0	0	0	0	1	0	0	1	0	1	0	0	0	0	1	0	0	1	0
0	0	1	0	1	0	0	0	1	0	0	0	0	0	1	0	0	1	0	0	1	0	0	0	0	0	1	0	1	0	0	0	0	0	0	1	0	0	1	0	0	0	0	1	0	1	0	0	0	1
0	0	0	1	1	0	0	0	0	1	0	0	0	1	0	0	0	1	0	0	1	0	0	0	0	1	0	0	0	0	1	0	0	0	0	1	0	0	1	0	1	0	0	0	0	0	0	1	0	1
0	1	0	0	0	0	0	1	0	1	0	0	1	0	0	0	0	1	0	0	1	0	0	0	0	1	0	0	0	1	0	0	0	0	0	1	0	0	1	0	0	1	0	0	0	0	0	1	0	0
0	1	0	0	0	0	0	1	0	0	1	0	0	0	1	0	0	1	0	0	1	0	0	0	0	1	0	0	0	0	1	0	0	0	0	1	0	0	1	0	0	1	0	0	0	1	0	0	1	0
1	0	0	0	0	0	1	0	1	0	0	0	0	0	1	0	0	1	0	0	1	0	0	0	0	1	0	0	0	0	1	0	0	0	0	1	0	0	1	0	0	0	1	0	1	0	0	0	0	0
0	0	1	0	1	0	0	0	0	0	1	0	0	0	0	1	0	1	0	0	1	0	0	0	0	0	1	0	0	1	0	0	0	0	0	1	0	0	1	0	0	0	1	0	0	0	0	1	0	0
1	0	0	0	0	0	1	0	0	0	1	0	1	0	0	0	0	1	0	0	1	0	0	0	0	0	1	0	0	0	1	0	0	0	0	1	0	0	1	0	0	1	0	0	0	0	1	0	0	1
1	0	0	0	0	1	0	0	0	1	0	0	0	0	1	0	0	1	0	0	1	0	0	0	0	1	0	0	0	1	0	0	0	0	0	1	0	0	1	0	1	0	0	0	1	0	0	0	0	1
0	1	0	0	0	0	0	1	1	0	0	0	1	0	0	0	0	1	0	0	1	0	0	0	0	0	1	0	0	0	0	1	0	0	0	1	0	0	1	0	0	1	0	0	0	0	0	1	0	0
0	1	0	0	0	1	0	0	1	0	0	0	0	0	1	0	0	1	0	0	1	0	0	0	0	0	1	0	0	0	1	0	0	0	0	1	0	0	1	0	0	0	0	1	0	1	0	0	0	1
1	0	0	0	0	0	1	0	0	0	1	0	0	0	1	0	0	1	0	0	1	0	0	0	0	1	0	0	0	0	1	0	0	0	0	1	0	0	1	0	0	0	0	1	0	0	1	0	0	1
1	0	0	0	0	0	1	0	1	0	0	0	0	0	0	1	0	1	0	0	1	0	0	0	0	1	0	0	0	0	1	0	0	0	0	1	0	0	1	0	0	0	1	0	0	0	1	0	0	1
0	0	1	0	0	1	0	0	0	1	0	0	0	0	1	0	0	1	0	0	1	0	0	0	0	0	1	0	0	0	1	0	0	0	0	1	0	0	1	0	0	0	0	1	0	0	1	0	0	1
0	0	1	0	0	0	1	0	0	1	0	0	0	1	0	0	0	1	0	0	1	0	0	0	0	0	0	1	0	0	1	0	0	0	0	1	0	0	1	0	0	1	0	0	1	0	0	0	0	0
1	0	0	0	0	1	0	0	0	0	1	0	0	1	0	0	0	1	0	0	1	0	0	0	0	0	0	1	0	0	1	0	0	0	0	1	0	0	1	0	0	1	0	0	0	0	0	1	0	0
0	0	1	0	0	0	1	0	0	0	0	1	0	1	0	0	0	1	0	0	1	0	0	0	0	0	0	1	0	0	1	0	0	0	0	1	0	0	1	0	1	0	0	0	0	0	1	0	0	1
0	1	0	0	0	1	0	0	0	0	1	0	0	1	0	0	0	1	0	0	1	0	0	0	0	1	0	0	0	1	0	0	0	0	0	1	0	0	1	0	0	1	0	0	0	1	0	0	1	0
1	0	0	0	0	0	1	0	0	0	1	0	0	1	0	0	0	1	0	0	1	0	0	0	0	1	0	0	0	0	1	0	0	0	0	1	0	0	1	0	1	0	0	0	0	1	0	0	0	1
0	1	0	0	1	0	0	0	0	0	0	1	0	0	0	1	0	1	0	0	1	0	0	0	0	1	0	0	1	0	0	0	0	0	0	1	0	0	1	0	1	0	0	0	0	1	0	0	0	0
0	0	1	0	1	0	0	0	0	1	0	0	0	0	0	1	0	1	0	0	1	0	0	0	0	1	0	0	0	1	0	0	0	0	0	1	0	0	1	0	0	0	1	0	0	0	0	1	0	1
1	0	0	0	1	0	0	0	0	1	0	0	0	1	0	0	0	1	0	0	1	0	0	0	0	0	1	0	0	0	1	0	0	0	0	1	0	0	1	0	1	0	0	0	0	1	0	0	0	0
1	0	0	0	0	0	1	0	1	0	0	0	1	0	0	0	0	1	0	0	1	0	0	0	0	1	0	0	0	0	1	0	0	0	0	1	0	0	1	0	1	0	0	0	0	1	0	0	0	0
0	0	0	1	0	0	1	0	1	0	0	0	0	0	1	0	0	1	0	0	1	0	0	0	0	0	1	0	0	0	1	0	0	0	0	1	0	0	1	0	1	0	0	0	0	1	0	0	1	0
0	1	0	0	1	0	0	0	0	1	0	0	0	0	0	1	0	1	0	0	1	0	0	0	0	1	0	0	0	1	0	0	0	0	0	1	0	0	1	0	0	1	0	0	0	1	0	0	1	0
0	0	0	1	0	0	0	1	0	0	0	1	0	0	1	0	0	1	0	0	1	0	0	0	0	0	0	1	0	1	0	0	0	0	0	1	0	0	1	0	0	0	0	1	0	0	0	1	0	1
0	1	0	0	1	0	0	0	1	0	0	0	0	0	1	0	0	1	0	0	1	0	0	0	0	0	1	0	0	1	0	0	0	0	0	1	0	0	1	0	0	1	0	0	0	0	0	1	0	0
0	0	1	0	0	1	0	0	0	0	1	0	0	0	0	1	0	1	0	0	1	0	0	0	0	1	0	0	0	0	1	0	0	0	0	1	0	0	1	0	1	0	0	0	0	1	0	0	0	0
0	0	0	1	1	0	0	0	0	0	0	1	0	0	1	0	0	1	0	0	1	0	0	0	0	1	0	0	0	0	1	0	0	0	0	1	0	0	1	0	0	0	1	0	0	1	0	0	1	0
0	0	0	1	0	0	1	0	0	0	1	0	0	0	1	0	0	1	0	0	1	0	0	0	0	1	0	0	1	0	0	0	0	0	0	1	0	0	1	0	0	0	0	1	0	0	0	1	0	0
1	0	0	0	0	0	1	0	0	0	0	1	0	1	0	0	0	1	0	0	1	0	0	0	0	1	0	0	0	0	1	0	0	0	0	1	0	0	1	0	0	0	1	0	0	0	1	0	0	1
0	0	0	1	0	0	1	0	0	0	1	0	0	0	1	0	0	1	0	0	1	0	0	0	1	0	0	0	0	1	0	0	0	0	0	1	0	0	1	0	0	0	0	1	0	0	0	1	0	1
1	0	0	0	0	0	1	0	0	0	0	1	0	1	0	0	0	1	0	0	1	0	0	0	0	0	0	1	0	0	1	0	0	0	0	1	0	0	1	0	1	0	0	0	0	1	0	0	0	0
0	0	1	0	0	1	0	0	0	1	0	0	0	0	0	1	0	1	0	0	1	0	0	0	0	1	0	0	0	0	1	0	0	0	0	1	0	0	1	0	0	0	1	0	1	0	0	0	0	0
0	0	1	0	0	0	1	0	0	1	0	0	0	1	0	0	0	1	0	0	1	0	0	0	0	0	1	0	1	0	0	0	0	0	0	1	0	0	1	0	0	0	0	1	0	1	0	0	0	0
1	0	0	0	0	1	0	0	0	1	0	0	0	1	0	0	0	1	0	0	1	0	0	0	0	0	1	0	0	1	0	0	0	0	0	1	0	0	1	0	0	1	0	0	0	1	0	0	0	1
0	0	1	0	0	1	0	0	0	0	1	0	0	0	0	1	0	1	0	0	1	0	0	0	0	1	0	0	0	0	1	0	0	0	0	1	0	0	1	0	0	1	0	0	0	0	1	0	0	0
0	0	1	0	0	1	0	0	0	1	0	0	0	1	0	0	0	1	0	0	1	0	0	0	0	1	0	0	0	0	1	0	0	0	0	1	0	0	1	0	0	0	1	0	0	0	1	0	1	0
0	1	0	0	0	0	0	1	0	0	1	0	0	0	0	1	0	1	0	0	1	0	0	0	0	0	1	0	0	0	1	0	0	0	0	1	0	0	1	0	0	1	0	0	0	0	0	1	0	0
0	0	0	1	0	0	1	0	0	0	0	1	0	1	0	0	0	1	0	0	1	0	0	0	0	0	0	1	0	0	1	0	0	0	0	1	0	0	1	0	0	1	0	0	0	0	0	1	0	0
0	1	0	0	0	0	1	0	0	0	0	1	0	0	0	1	0	1	0	0	1	0	0	0	0	0	1	0	0	0	1	0	0	0	0	1	0	0	1	0	0	0	1	0	0	1	0	0	0	0
1	0	0	0	0	1	0	0	0	0	0	1	0	0	0	1	0	1	0	0	1	0	0	0	1	0	0	0	0	1	0	0	0	0	0	1	0	0	1	0	0	0	1	0	1	0	0	0	0	1
0	0	1	0	0	1	0	0	0	0	1	0	0	1	0	0	0	1	0	0	1	0	0	0	0	1	0	0	0	0	1	0	0	0	0	1	0	0	1	0	1	0	0	0	0	0	0	1	0	1
0	0	0	1	1	0	0	0	0	0	0	1	0	0	1	0	0	1	0	0	1	0	0	0	1	0	0	0	0	0	0	1	0	0	0	1	0	0	1	0	0	0	1	0	1	0	0	0	1	0
1	0	0	0	0	1	0	0	0	0	0	1	0	1	0	0	0	1	0	0	1	0	0	0	0	1	0	0	0	0	1	0	0	0	0	1	0	0	1	0	0	1	0	0	0	1	0	0	0	0
0	1	0	0	0	1	0	0	0	0	1	0	0	0	1	0	0	1	0	0	1	0	0	0	0	1	0	0	1	0	0	0	0	0	0	1	0	0	1	0	0	0	0	1	0	0	0	1	1	0
0	1	0	0	0	0	1	0	1	0	0	0	0	0	1	0	0	1	0	0	1	0	0	0	0	1	0	0	0	0	0	1	0	0	0	1	0	0	1	0	0	0	1	0	0	0	0	1	0	0
0	0	1	0	0	0	0	1	0	0	1	0	0	0	1	0	0	1	0	0	1	0	0	0	1	0	0	0	0	0	1	0	0	0	0	1	0	0	1	0	0	0	0	1	0	0	1	0	0	0
0	0	1	0	1	0	0	0	0	0	1	0	0	0	0	1	0	1	0	0	1	0	0	0	0	0	1	0	0	1	0	0	0	0	0	1	0	0	1	0	1	0	0	0	0	0	1	0	0	0
0	0	0	1	0	1	0	0	1	0	0	0	1	0	0	0	0	1	0	0	1	0	0	0	1	0	0	0	0	0	1	0	0	0	0	1	0	0	1	0	0	0	0	1	0	1	0	0	1	0
0	1	0	0	1	0	0	0	0	1	0	0	1	0	0	0	0	1	0	0	1	0	0	0	0	1	0	0	0	0	1	0	0	0	0	1	0	0	1	0	1	0	0	0	0	0	1	0	0	0
1	0	0	0	1	0	0	0	0	0	1	0	0	0	0	1	0	1	0	0	1	0	0	0	0	1	0	0	1	0	0	0	0	0	0	1	0	0	1	0	0	0	0	1	1	0	0	0	1	0
0	0	0	1	0	0	1	0	0	0	1	0	0	0	0	1	0	1	0	0	1	0	0	0	0	1	0	0	0	0	1	0	0	0	0	1	0	0	1	0	0	0	1	0	1	0	0	0	1	0
1	0	0	0	1	0	0	0	0	0	1	0	0	0	0	1	0	1	0	0	1	0	0	0	0	1	0	0	1	0	0	0	0	0	0	1	0	0	1	0	1	0	0	0	1	0	0	0	0	0
0	0	1	0	0	0	1	0	1	0	0	0	0	0	1	0	0	1	0	0	1	0	0	0	0	1	0	0	0	0	1	0	0	0	0	1	0	0	1	0	0	1	0	0	0	0	1	0	0	0
0	0	1	0	0	0	1	0	0	1	0	0	0	0	1	0	0	1	0	0	1	0	0	0	0	1	0	0	0	0	1	0	0	0	0	1	0	0	1	0	0	0	0	1	0	1	0	0	0	1
1	0	0	0	1	0	0	0	0	0	1	0	1	0	0	0	0	1	0	0	1	0	0	0	0	0	1	0	0	0	0	1	0	0	0	1	0	0	1	0	0	0	0	1	0	0	1	0	0	0
1	0	0	0	0	0	1	0	1	0	0	0	0	1	0	0	0	1	0	0	1	0	0	0	1	0	0	0	0	1	0	0	0	0	0	1	0	0	1	0	0	0	0	1	0	0	0	1	0	1
0	1	0	0	0	0	0	1	0	1	0	0	1	0	0	0	0	1	0	0	1	0	0	0	0	0	0	1	0	1	0	0	0	0	0	1	0	0	1	0	0	1	0	0	0	0	0	1	0	0
0	1	0	0	1	0	0	0	0	0	1	0	0	0	0	1	0	1	0	0	1	0	0	0	0	1	0	0	1	0	0	0	0	0	0	1	0	0	1	0	1	0	0	0	0	1	0	0	1	0
0	0	1	0	0	0	1	0	0	0	0	1	1	0	0	0	0	1	0	0	1	0	0	0	0	1	0	0	0	0	1	0	0	0	0	1	0	0	1	0	0	1	0	0	0	0	1	0	0	0
0	1	0	0	0	0	1	0	0	0	1	0	0	0	0	1	0	1	0	0	1	0	0	0	0	1	0	0	0	0	1	0	0	0	0	1	0	0	1	0	0	0	1	0	0	1	0	0	0	0
0	0	0	1	0	0	1	0	0	0	0	1	1	0	0	0	0	1	0	0	1	0	0	0	0	1	0	0	0	0	1	0	0	0	0	1	0	0	1	0	0	0	0	1	0	0	0	1	0	0
0	1	0	0	0	0	0	1	1	0	0	0	0	0	1	0	0	1	0	0	1	0	0	0	1	0	0	0	0	1	0	0	0	0	0	1	0	0	1	0	0	0	0	1	0	1	0	0	1	0
0	1	0	0	0	0	1	0	0	1	0	0	0	0	1	0	0	1	0	0	1	0	0	0	0	1	0	0	0	0	1	0	0	0	0	1	0	0	1	0	0	1	0	0	0	0	1	0	0	0
0	0	0	1	1	0	0	0	1	0	0	0	0	0	1	0	0	1	0	0	1	0	0	0	0	1	0	0	0	0	1	0	0	0	0	1	0	0	1	0	0	0	1	0	0	0	0	1	0	0
0	1	0	0	0	0	0	1	0	0	0	1	0	0	0	1	0	1	0	0	1	0	0	0	0	1	0	0	0	0	1	0	0	0	0	1	0	0	1	0	0	0	1	0	0	1	0	0	0	1
0	0	1	0	0	0	0	1	1	0	0	0	0	1	0	0	0	1	0	0	1	0	0	0	0	0	1	0	0	0	1	0	0	0	0	1	0	0	1	0	1	0	0	0	1	0	0	0	0	1
0	0	1	0	0	1	0	0	0	1	0	0	0	1	0	0	0	1	0	0	1	0	0	0	0	0	1	0	0	1	0	0	0	0	0	1	0	0	1	0	0	1	0	0	0	0	0	1	0	0
1	0	0	0	0	1	0	0	1	0	0	0	0	0	1	0	0	1	0	0	1	0	0	0	0	0	1	0	0	1	0	0	0	0	0	1	0	0	1	0	0	0	1	0	0	0	1	0	1	0
1	0	0	0	0	0	1	0	1	0	0	0	0	0	1	0	0	1	0	0	1	0	0	0	0	1	0	0	0	0	1	0	0	0	0	1	0	0	1	0	0	0	1	0	1	0	0	0	1	0
0	1	0	0	0	1	0	0	0	0	1	0	0	1	0	0	0	1	0	0	1	0	0	0	0	1	0	0	0	0	1	0	0	0	0	1	0	0	1	0	1	0	0	0	0	1	0	0	0	0
1	0	0	0	0	0	0	1	0	0	0	1	0	1	0	0	0	1	0	0	1	0	0	0	0	1	0	0	0	1	0	0	0	0	0	1	0	0	1	0	0	1	0	0	0	0	0	1	0	1
1	0	0	0	0	0	1	0	0	0	0	1	1	0	0	0	0	1	0	0	1	0	0	0	0	1	0	0	1	0	0	0	0	0	0	1	0	0	1	0	0	0	1	0	1	0	0	0	0	1
1	0	0	0	0	1	0	0	0	1	0	0	1	0	0	0	0	1	0	0	1	0	0	0	0	0	1	0	0	0	1	0	0	0	0	1	0	0	1	0	0	0	1	0	0	1	0	0	1	0
0	0	0	1	0	0	0	1	0	0	1	0	0	0	0	1	0	1	0	0	1	0	0	0	0	0	0	1	0	0	1	0	0	0	0	1	0	0	1	0	0	0	1	0	0	0	1	0	0	0
0	1	0	0	0	0	1	0	1	0	0	0	0	0	1	0	0	1	0	0	1	0	0	0	0	0	0	1	0	1	0	0	0	0	0	1	0	0	1	0	1	0	0	0	1	0	0	0	0	0
0	1	0	0	0	0	0	1	0	0	1	0	0	0	0	1	0	1	0	0	1	0	0	0	0	1	0	0	0	0	1	0	0	0	0	1	0	0	1	0	0	0	1	0	0	1	0	0	1	0
0	0	1	0	0	1	0	0	0	1	0	0	1	0	0	0	0	1	0	0	1	0	0	0	0	1	0	0	1	0	0	0	0	0	0	1	0	0	1	0	0	0	1	0	0	0	1	0	1	0
0	0	1	0	1	0	0	0	0	0	1	0	0	0	1	0	0	1	0	0	1	0	0	0	0	1	0	0	0	0	1	0	0	0	0	1	0	0	1	0	0	0	1	0	0	1	0	0	0	0
1	0	0	0	0	0	1	0	0	0	0	1	1	0	0	0	0	1	0	0	1	0	0	0	0	0	0	1	0	0	1	0	0	0	0	1	0	0	1	0	1	0	0	0	0	0	1	0	0	1
0	0	0	1	0	1	0	0	0	1	0	0	1	0	0	0	0	1	0	0	1	0	0	0	0	0	1	0	0	1	0	0	0	0	0	1	0	0	1	0	0	1	0	0	0	1	0	0	1	0
0	1	0	0	0	1	0	0	1	0	0	0	0	1	0	0	0	1	0	0	1	0	0	0	0	1	0	0	0	0	1	0	0	0	0	1	0	0	1	0	1	0	0	0	1	0	0	0	1	0
1	0	0	0	0	1	0	0	0	0	0	1	0	0	1	0	0	1	0	0	1	0	0	0	1	0	0	0	0	0	0	1	0	0	0	1	0	0	1	0	0	0	1	0	0	0	0	1	0	1
0	1	0	0	0	0	1	0	0	1	0	0	0	0	1	0	0	1	0	0	1	0	0	0	0	1	0	0	0	0	1	0	0	0	0	1	0	0	1	0	0	0	1	0	0	1	0	0	0	1
0	0	1	0	1	0	0	0	1	0	0	0	0	0	1	0	0	1	0	0	1	0	0	0	0	1	0	0	0	0	1	0	0	0	0	1	0	0	1	0	0	0	0	1	1	0	0	0	1	0
0	1	0	0	0	1	0	0	0	1	0	0	0	0	0	1	0	1	0	0	1	0	0	0	0	1	0	0	0	0	1	0	0	0	0	1	0	0	1	0	1	0	0	0	0	1	0	0	0	1
0	0	0	1	1	0	0	0	0	1	0	0	1	0	0	0	0	1	0	0	1	0	0	0	0	1	0	0	0	0	1	0	0	0	0	1	0	0	1	0	0	0	1	0	1	0	0	0	0	0
0	0	0	1	0	0	0	1	0	0	0	1	0	1	0	0	0	1	0	0	1	0	0	0	0	0	1	0	0	0	1	0	0	0	0	1	0	0	1	0	0	0	0	1	0	0	0	1	0	0
0	0	1	0	0	0	1	0	0	0	0	1	1	0	0	0	0	1	0	0	1	0	0	0	0	0	0	1	0	0	1	0	0	0	0	1	0	0	1	0	0	0	1	0	1	0	0	0	0	0
1	0	0	0	0	0	1	0	0	0	1	0	0	1	0	0	0	1	0	0	1	0	0	0	0	0	0	1	0	0	0	1	0	0	0	1	0	0	1	0	0	0	1	0	0	0	0	1	0	0
0	1	0	0	0	0	1	0	0	0	1	0	0	0	0	1	0	1	0	0	1	0	0	0	0	1	0	0	0	0	1	0	0	0	0	1	0	0	1	0	0	1	0	0	0	0	1	0	0	0
0	0	1	0	0	1	0	0	0	0	1	0	0	1	0	0	0	1	0	0	1	0	0	0	0	1	0	0	0	0	1	0	0	0	0	1	0	0	1	0	1	0	0	0	0	0	1	0	1	0
0	0	1	0	0	0	0	1	0	0	1	0	0	0	0	1	0	1	0	0	1	0	0	0	0	0	1	0	0	1	0	0	0	0	0	1	0	0	1	0	0	0	0	1	0	1	0	0	1	0
0	0	1	0	0	0	1	0	1	0	0	0	0	0	0	1	0	1	0	0	1	0	0	0	0	1	0	0	0	0	1	0	0	0	0	1	0	0	1	0	0	0	1	0	0	0	1	0	1	0
0	0	0	1	0	0	0	1	0	0	1	0	0	0	1	0	0	1	0	0	1	0	0	0	0	0	1	0	0	1	0	0	0	0	0	1	0	0	1	0	0	1	0	0	1	0	0	0	0	0
1	0	0	0	0	1	0	0	0	1	0	0	1	0	0	0	0	1	0	0	1	0	0	0	0	1	0	0	1	0	0	0	0	0	0	1	0	0	1	0	1	0	0	0	0	0	1	0	0	0
0	1	0	0	0	0	1	0	0	1	0	0	0	1	0	0	0	1	0	0	1	0	0	0	0	1	0	0	0	0	1	0	0	0	0	1	0	0	1	0	1	0	0	0	0	0	1	0	0	1
0	1	0	0	1	0	0	0	0	0	0	1	0	0	1	0	0	1	0	0	1	0	0	0	0	0	0	1	0	0	0	1	0	0	0	1	0	0	1	0	0	1	0	0	1	0	0	0	1	0
0	0	1	0	0	0	1	0	0	1	0	0	0	0	0	1	0	1	0	0	1	0	0	0	1	0	0	0	0	0	0	1	0	0	0	1	0	0	1	0	0	0	0	1	0	0	0	1	1	0
0	0	0	1	0	0	0	1	0	0	1	0	0	0	1	0	0	1	0	0	1	0	0	0	0	0	1	0	0	0	1	0	0	0	0	1	0	0	1	0	1	0	0	0	0	0	0	1	0	0
0	1	0	0	0	0	0	1	0	1	0	0	1	0	0	0	0	1	0	0	1	0	0	0	0	0	0	1	0	0	0	1	0	0	0	1	0	0	1	0	0	1	0	0	0	0	0	1	0	0
0	0	0	1	1	0	0	0	0	0	1	0	0	0	1	0	0	1	0	0	1	0	0	0	0	1	0	0	0	0	0	1	0	0	0	1	0	0	1	0	0	0	1	0	1	0	0	0	0	0
1	0	0	0	0	0	1	0	1	0	0	0	0	0	1	0	0	1	0	0	1	0	0	0	0	1	0	0	1	0	0	0	0	0	0	1	0	0	1	0	0	0	0	1	0	0	1	0	0	0
0	0	1	0	0	0	1	0	0	0	1	0	0	1	0	0	0	1	0	0	1	0	0	0	0	0	0	1	0	0	1	0	0	0	0	1	0	0	1	0	0	0	1	0	0	1	0	0	0	0
0	0	1	0	0	1	0	0	0	1	0	0	0	0	0	1	0	1	0	0	1	0	0	0	0	0	1	0	0	1	0	0	0	0	0	1	0	0	1	0	0	0	1	0	0	1	0	0	0	1
0	0	0	1	0	0	0	1	0	1	0	0	0	0	0	1	0	1	0	0	1	0	0	0	0	1	0	0	0	0	1	0	0	0	0	1	0	0	1	0	0	1	0	0	0	0	0	1	0	0
0	0	1	0	0	1	0	0	0	1	0	0	0	1	0	0	0	1	0	0	1	0	0	0	0	0	0	1	0	0	1	0	0	0	0	1	0	0	1	0	1	0	0	0	0	1	0	0	1	0
0	0	1	0	0	0	0	1	1	0	0	0	1	0	0	0	0	1	0	0	1	0	0	0	0	1	0	0	0	0	1	0	0	0	0	1	0	0	1	0	0	0	1	0	0	1	0	0	0	1
0	0	0	1	0	1	0	0	1	0	0	0	0	0	1	0	0	1	0	0	1	0	0	0	0	0	0	1	0	0	1	0	0	0	0	1	0	0	1	0	0	1	0	0	0	0	0	1	0	0
0	1	0	0	0	0	0	1	1	0	0	0	0	0	1	0	0	1	0	0	1	0	0	0	1	0	0	0	0	0	1	0	0	0	0	1	0	0	1	0	0	1	0	0	0	0	0	1	0	0
0	1	0	0	0	1	0	0	1	0	0	0	0	0	1	0	0	1	0	0	1	0	0	0	1	0	0	0	0	1	0	0	0	0	0	1	0	0	1	0	0	1	0	0	0	0	1	0	0	0
0	0	1	0	0	0	0	1	0	0	1	0	0	0	1	0	0	1	0	0	1	0	0	0	0	0	1	0	0	0	1	0	0	0	0	1	0	0	1	0	1	0	0	0	0	0	1	0	0	0
0	1	0	0	1	0	0	0	0	1	0	0	0	1	0	0	0	1	0	0	1	0	0	0	0	0	1	0	0	0	1	0	0	0	0	1	0	0	1	0	0	1	0	0	1	0	0	0	0	1
1	0	0	0	1	0	0	0	1	0	0	0	0	0	1	0	0	1	0	0	1	0	0	0	0	1	0	0	1	0	0	0	0	0	0	1	0	0	1	0	1	0	0	0	0	0	1	0	0	1
0	0	0	1	1	0	0	0	1	0	0	0	1	0	0	0	0	1	0	0	1	0	0	0	0	0	0	1	0	0	1	0	0	0	0	1	0	0	1	0	0	1	0	0	0	1	0	0	0	0
0	0	1	0	1	0	0	0	0	0	1	0	0	0	0	1	0	1	0	0	1	0	0	0	1	0	0	0	0	0	0	1	0	0	0	1	0	0	1	0	0	0	0	1	0	0	0	1	0	0
0	1	0	0	0	1	0	0	0	0	0	1	0	0	1	0	0	1	0	0	1	0	0	0	0	1	0	0	0	0	1	0	0	0	0	1	0	0	1	0	0	0	1	0	0	1	0	0	0	0
0	0	0	1	0	0	0	1	0	0	1	0	0	0	0	1	0	1	0	0	1	0	0	0	0	1	0	0	0	0	1	0	0	0	0	1	0	0	1	0	0	0	1	0	0	0	1	0	0	0
0	0	0	1	0	1	0	0	0	0	0	1	0	0	1	0	0	1	0	0	1	0	0	0	0	0	0	1	0	1	0	0	0	0	0	1	0	0	1	0	0	0	1	0	1	0	0	0	0	0
0	0	1	0	0	0	0	1	0	1	0	0	0	1	0	0	0	1	0	0	1	0	0	0	0	0	0	1	0	0	1	0	0	0	0	1	0	0	1	0	0	1	0	0	0	0	0	1	0	1
0	0	0	1	0	1	0	0	1	0	0	0	1	0	0	0	0	1	0	0	1	0	0	0	0	1	0	0	0	0	0	1	0	0	0	1	0	0	1	0	0	0	0	1	1	0	0	0	0	0
0	0	0	1	0	0	0	1	0	1	0	0	0	1	0	0	0	1	0	0	1	0	0	0	0	0	1	0	0	1	0	0	0	0	0	1	0	0	1	0	1	0	0	0	0	1	0	0	0	1
0	0	1	0	0	1	0	0	0	0	0	1	0	1	0	0	0	1	0	0	1	0	0	0	0	0	0	1	0	1	0	0	0	0	0	1	0	0	1	0	0	0	1	0	0	0	0	1	0	0
0	1	0	0	1	0	0	0	1	0	0	0	0	1	0	0	0	1	0	0	1	0	0	0	1	0	0	0	1	0	0	0	0	0	0	1	0	0	1	0	0	0	1	0	1	0	0	0	1	0
0	1	0	0	0	0	0	1	0	0	1	0	0	0	1	0	0	1	0	0	1	0	0	0	0	0	0	1	0	0	1	0	0	0	0	1	0	0	1	0	0	0	1	0	0	0	1	0	1	0
0	0	0	1	0	0	1	0	1	0	0	0	1	0	0	0	0	1	0	0	1	0	0	0	0	0	0	1	0	1	0	0	0	0	0	1	0	0	1	0	1	0	0	0	0	0	0	1	0	1
0	0	0	1	1	0	0	0	0	1	0	0	0	0	1	0	0	1	0	0	1	0	0	0	0	1	0	0	0	0	1	0	0	0	0	1	0	0	1	0	0	0	1	0	0	1	0	0	0	1
0	1	0	0	0	1	0	0	0	0	0	1	0	1	0	0	0	1	0	0	1	0	0	0	0	1	0	0	1	0	0	0	0	0	0	1	0	0	1	0	0	1	0	0	1	0	0	0	0	1
0	0	1	0	1	0	0	0	0	1	0	0	0	0	0	1	0	1	0	0	1	0	0	0	0	0	1	0	0	1	0	0	0	0	0	1	0	0	1	0	0	0	0	1	0	1	0	0	1	0
0	1	0	0	0	0	0	1	1	0	0	0	1	0	0	0	0	1	0	0	1	0	0	0	1	0	0	0	1	0	0	0	0	0	0	1	0	0	1	0	0	0	0	1	0	0	0	1	1	0
1	0	0	0	1	0	0	0	0	1	0	0	1	0	0	0	0	1	0	0	1	0	0	0	0	1	0	0	1	0	0	0	0	0	0	1	0	0	1	0	0	0	0	1	0	0	1	0	1	0
0	0	1	0	0	0	0	1	0	0	1	0	0	1	0	0	0	1	0	0	1	0	0	0	0	0	0	1	0	0	0	1	0	0	0	1	0	0	1	0	1	0	0	0	0	1	0	0	0	1
0	0	1	0	0	0	1	0	0	1	0	0	1	0	0	0	0	1	0	0	1	0	0	0	0	0	0	1	0	0	1	0	0	0	0	1	0	0	1	0	0	1	0	0	0	0	0	1	0	0
0	0	1	0	0	1	0	0	0	0	0	1	0	0	1	0	0	1	0	0	1	0	0	0	0	0	1	0	0	0	1	0	0	0	0	1	0	0	1	0	0	0	1	0	0	1	0	0	0	0
1	0	0	0	0	0	0	1	0	0	0	1	0	0	1	0	0	1	0	0	1	0	0	0	0	0	0	1	0	1	0	0	0	0	0	1	0	0	1	0	1	0	0	0	0	0	1	0	1	0
0	1	0	0	0	0	0	1	0	0	1	0	0	0	0	1	0	1	0	0	1	0	0	0	0	1	0	0	1	0	0	0	0	0	0	1	0	0	1	0	0	0	1	0	0	1	0	0	0	0
1	0	0	0	1	0	0	0	0	0	1	0	0	0	0	1	0	1	0	0	1	0	0	0	0	0	1	0	0	0	1	0	0	0	0	1	0	0	1	0	0	0	1	0	0	1	0	0	0	0
0	0	1	0	0	0	1	0	0	1	0	0	1	0	0	0	0	1	0	0	1	0	0	0	0	1	0	0	0	0	1	0	0	0	0	1	0	0	1	0	0	1	0	0	0	1	0	0	0	0
1	0	0	0	0	0	1	0	1	0	0	0	0	0	1	0	0	1	0	0	1	0	0	0	0	0	1	0	0	1	0	0	0	0	0	1	0	0	1	0	0	1	0	0	1	0	0	0	0	0
1	0	0	0	0	1	0	0	0	0	1	0	0	0	0	1	0	1	0	0	1	0	0	0	0	1	0	0	0	0	1	0	0	0	0	1	0	0	1	0	0	0	1	0	0	1	0	0	1	0
1	0	0	0	0	0	0	1	0	0	1	0	1	0	0	0	0	1	0	0	1	0	0	0	0	1	0	0	0	0	1	0	0	0	0	1	0	0	1	0	0	1	0	0	0	0	0	1	0	1
1	0	0	0	1	0	0	0	1	0	0	0	0	0	0	1	0	1	0	0	1	0	0	0	1	0	0	0	1	0	0	0	0	0	0	1	0	0	1	0	0	0	0	1	1	0	0	0	0	0
1	0	0	0	0	0	1	0	0	1	0	0	0	0	0	1	0	1	0	0	1	0	0	0	0	0	1	0	1	0	0	0	0	0	0	1	0	0	1	0	0	0	1	0	0	0	1	0	0	0
0	1	0	0	0	1	0	0	1	0	0	0	0	1	0	0	0	1	0	0	1	0	0	0	0	1	0	0	0	0	1	0	0	0	0	1	0	0	1	0	0	0	0	1	0	1	0	0	0	1
1	0	0	0	0	0	1	0	1	0	0	0	0	0	1	0	0	1	0	0	1	0	0	0	0	1	0	0	0	0	1	0	0	0	0	1	0	0	1	0	0	0	1	0	0	1	0	0	0	0
1	0	0	0	0	0	1	0	0	0	1	0	0	1	0	0	0	1	0	0	1	0	0	0	0	0	0	1	0	0	1	0	0	0	0	1	0	0	1	0	0	1	0	0	0	1	0	0	0	0
0	0	1	0	0	0	0	1	0	1	0	0	0	0	0	1	0	1	0	0	1	0	0	0	0	0	0	1	0	1	0	0	0	0	0	1	0	0	1	0	0	1	0	0	0	1	0	0	0	1
0	1	0	0	0	0	1	0	0	0	1	0	0	1	0	0	0	1	0	0	1	0	0	0	0	1	0	0	0	0	1	0	0	0	0	1	0	0	1	0	0	1	0	0	0	0	1	0	0	0
0	0	1	0	0	0	0	1	0	1	0	0	1	0	0	0	0	1	0	0	1	0	0	0	0	0	0	1	0	0	0	1	0	0	0	1	0	0	1	0	0	1	0	0	1	0	0	0	0	1
0	0	0	1	0	0	0	1	0	1	0	0	0	0	0	1	0	1	0	0	1	0	0	0	0	1	0	0	1	0	0	0	0	0	0	1	0	0	1	0	0	1	0	0	1	0	0	0	1	0
0	1	0	0	1	0	0	0	0	0	0	1	0	0	1	0	0	1	0	0	1	0	0	0	0	0	0	1	0	0	1	0	0	0	0	1	0	0	1	0	0	1	0	0	1	0	0	0	0	1
1	0	0	0	1	0	0	0	0	0	1	0	0	0	1	0	0	1	0	0	1	0	0	0	0	0	1	0	0	0	1	0	0	0	0	1	0	0	1	0	0	1	0	0	0	1	0	0	0	0
0	1	0	0	1	0	0	0	0	0	1	0	0	0	1	0	0	1	0	0	1	0	0	0	0	1	0	0	0	0	1	0	0	0	0	1	0	0	1	0	0	1	0	0	1	0	0	0	0	0
0	0	0	1	0	0	1	0	0	0	0	1	1	0	0	0	0	1	0	0	1	0	0	0	0	1	0	0	0	0	1	0	0	0	0	1	0	0	1	0	0	1	0	0	1	0	0	0	0	1
0	0	1	0	0	0	0	1	0	1	0	0	1	0	0	0	0	1	0	0	1	0	0	0	0	0	1	0	0	0	1	0	0	0	0	1	0	0	1	0	1	0	0	0	0	1	0	0	1	0
0	0	0	1	0	1	0	0	0	0	0	1	1	0	0	0	0	1	0	0	1	0	0	0	0	1	0	0	0	1	0	0	0	0	0	1	0	0	1	0	0	0	0	1	0	0	1	0	0	1
0	1	0	0	0	1	0	0	0	0	0	1	0	0	1	0	0	1	0	0	1	0	0	0	0	0	1	0	0	0	1	0	0	0	0	1	0	0	1	0	0	0	1	0	0	1	0	0	0	0
0	0	1	0	0	0	0	1	0	0	1	0	0	1	0	0	0	1	0	0	1	0	0	0	0	0	0	1	0	0	1	0	0	0	0	1	0	0	1	0	0	0	0	1	0	0	0	1	0	0
1	0	0	0	0	0	1	0	0	0	1	0	0	0	1	0	0	1	0	0	1	0	0	0	0	0	1	0	0	0	1	0	0	0	0	1	0	0	1	0	1	0	0	0	0	1	0	0	0	1
1	0	0	0	0	1	0	0	0	1	0	0	0	0	0	1	0	1	0	0	1	0	0	0	0	0	0	1	0	0	0	1	0	0	0	1	0	0	1	0	0	1	0	0	1	0	0	0	0	0
0	1	0	0	0	0	0	1	0	0	1	0	1	0	0	0	0	1	0	0	1	0	0	0	0	1	0	0	0	0	1	0	0	0	0	1	0	0	1	0	1	0	0	0	0	0	1	0	0	0
1	0	0	0	0	0	1	0	0	1	0	0	1	0	0	0	0	1	0	0	1	0	0	0	0	0	1	0	0	0	1	0	0	0	0	1	0	0	1	0	1	0	0	0	0	0	1	0	0	1
0	1	0	0	1	0	0	0	0	1	0	0	1	0	0	0	0	1	0	0	1	0	0	0	0	1	0	0	0	1	0	0	0	0	0	1	0	0	1	0	0	1	0	0	0	0	1	0	0	1
0	0	0	1	0	1	0	0	1	0	0	0	1	0	0	0	0	1	0	0	1	0	0	0	0	0	0	1	0	0	0	1	0	0	0	1	0	0	1	0	0	0	1	0	1	0	0	0	0	0
0	1	0	0	0	0	0	1	0	0	0	1	0	0	1	0	0	1	0	0	1	0	0	0	1	0	0	0	0	1	0	0	0	0	0	1	0	0	1	0	0	1	0	0	0	0	0	1	0	1
1	0	0	0	0	0	1	0	0	1	0	0	0	1	0	0	0	1	0	0	1	0	0	0	0	1	0	0	0	0	1	0	0	0	0	1	0	0	1	0	1	0	0	0	0	1	0	0	0	1
0	0	1	0	0	0	0	1	0	0	0	1	0	0	0	1	0	1	0	0	1	0	0	0	0	1	0	0	1	0	0	0	0	0	0	1	0	0	1	0	0	1	0	0	0	0	0	1	0	0
1	0	0	0	1	0	0	0	0	0	0	1	0	0	0	1	0	1	0	0	1	0	0	0	0	0	1	0	0	0	1	0	0	0	0	1	0	0	1	0	0	0	0	1	0	1	0	0	0	1
0	0	0	1	0	0	1	0	0	0	0	1	0	0	1	0	0	1	0	0	1	0	0	0	1	0	0	0	0	0	0	1	0	0	0	1	0	0	1	0	0	0	1	0	0	0	1	0	0	0
0	0	1	0	0	0	1	0	0	0	1	0	0	1	0	0	0	1	0	0	1	0	0	0	0	1	0	0	0	0	1	0	0	0	0	1	0	0	1	0	1	0	0	0	0	1	0	0	0	0
1	0	0	0	1	0	0	0	0	0	1	0	1	0	0	0	0	1	0	0	1	0	0	0	1	0	0	0	0	0	1	0	0	0	0	1	0	0	1	0	0	1	0	0	0	1	0	0	0	0
0	0	1	0	0	1	0	0	0	1	0	0	1	0	0	0	0	1	0	0	1	0	0	0	0	0	1	0	0	0	1	0	0	0	0	1	0	0	1	0	0	0	0	1	0	1	0	0	0	0
0	0	1	0	0	0	1	0	1	0	0	0	0	0	1	0	0	1	0	0	1	0	0	0	0	0	1	0	0	0	1	0	0	0	0	1	0	0	1	0	0	0	1	0	0	0	1	0	1	0
0	1	0	0	0	0	1	0	1	0	0	0	0	0	1	0	0	1	0	0	1	0	0	0	0	0	0	1	0	1	0	0	0	0	0	1	0	0	1	0	1	0	0	0	0	0	1	0	0	0
0	0	0	1	0	0	1	0	0	0	1	0	0	0	1	0	0	1	0	0	1	0	0	0	0	0	1	0	0	1	0	0	0	0	0	1	0	0	1	0	0	0	1	0	0	0	0	1	0	0
0	0	0	1	0	0	1	0	0	0	1	0	0	0	1	0	0	1	0	0	1	0	0	0	0	0	0	1	0	1	0	0	0	0	0	1	0	0	1	0	0	0	1	0	1	0	0	0	0	1
1	0	0	0	0	0	1	0	0	0	1	0	0	0	1	0	0	1	0	0	1	0	0	0	0	0	0	1	0	0	0	1	0	0	0	1	0	0	1	0	0	1	0	0	0	1	0	0	0	1
0	0	0	1	0	0	0	1	0	0	0	1	0	0	0	1	0	1	0	0	1	0	0	0	0	0	1	0	0	0	1	0	0	0	0	1	0	0	1	0	1	0	0	0	0	0	0	1	0	0
0	0	1	0	0	0	0	1	0	0	1	0	0	1	0	0	0	1	0	0	1	0	0	0	0	0	1	0	0	1	0	0	0	0	0	1	0	0	1	0	0	0	0	1	0	0	0	1	0	0
0	0	0	1	0	0	0	1	0	0	1	0	0	0	1	0	0	1	0	0	1	0	0	0	0	0	1	0	0	1	0	0	0	0	0	1	0	0	1	0	0	0	0	1	0	1	0	0	1	0
0	0	0	1	0	0	0	1	0	0	0	1	0	1	0	0	0	1	0	0	1	0	0	0	1	0	0	0	0	1	0	0	0	0	0	1	0	0	1	0	0	0	0	1	0	0	1	0	0	0
0	0	1	0	1	0	0	0	1	0	0	0	0	0	0	1	0	1	0	0	1	0	0	0	0	1	0	0	0	0	1	0	0	0	0	1	0	0	1	0	0	0	1	0	1	0	0	0	0	0
1	0	0	0	1	0	0	0	0	1	0	0	1	0	0	0	0	1	0	0	1	0	0	0	0	1	0	0	0	0	1	0	0	0	0	1	0	0	1	0	0	0	0	1	0	1	0	0	0	1
0	0	0	1	0	1	0	0	0	0	0	1	0	0	0	1	0	1	0	0	1	0	0	0	0	1	0	0	1	0	0	0	0	0	0	1	0	0	1	0	0	0	0	1	0	0	1	0	0	1
0	0	0	1	1	0	0	0	0	0	1	0	0	1	0	0	0	1	0	0	1	0	0	0	0	1	0	0	0	0	1	0	0	0	0	1	0	0	1	0	1	0	0	0	0	0	1	0	0	0
0	1	0	0	1	0	0	0	0	0	1	0	0	0	1	0	0	1	0	0	1	0	0	0	0	1	0	0	0	0	1	0	0	0	0	1	0	0	1	0	0	1	0	0	0	1	0	0	0	1
1	0	0	0	0	0	1	0	0	0	1	0	0	0	1	0	0	1	0	0	1	0	0	0	0	0	0	1	1	0	0	0	0	0	0	1	0	0	1	0	0	1	0	0	0	1	0	0	0	0
0	0	0	1	1	0	0	0	0	0	1	0	1	0	0	0	0	1	0	0	1	0	0	0	0	1	0	0	1	0	0	0	0	0	0	1	0	0	1	0	0	1	0	0	1	0	0	0	0	1
0	1	0	0	1	0	0	0	0	1	0	0	1	0	0	0	0	1	0	0	1	0	0	0	0	1	0	0	0	0	0	1	0	0	0	1	0	0	1	0	0	1	0	0	0	1	0	0	0	1
0	1	0	0	0	0	0	1	0	0	0	1	1	0	0	0	0	1	0	0	1	0	0	0	0	1	0	0	0	0	1	0	0	0	0	1	0	0	1	0	1	0	0	0	0	0	0	1	1	0
1	0	0	0	1	0	0	0	0	1	0	0	0	0	0	1	0	1	0	0	1	0	0	0	0	1	0	0	1	0	0	0	0	0	0	1	0	0	1	0	0	0	0	1	0	0	0	1	0	0
1	0	0	0	0	0	0	1	1	0	0	0	0	1	0	0	0	1	0	0	1	0	0	0	0	0	0	1	0	1	0	0	0	0	0	1	0	0	1	0	1	0	0	0	0	0	0	1	0	0
0	0	1	0	0	1	0	0	0	0	0	1	0	0	1	0	0	1	0	0	1	0	0	0	0	1	0	0	0	1	0	0	0	0	0	1	0	0	1	0	0	0	1	0	0	0	1	0	1	0
0	0	1	0	1	0	0	0	0	0	1	0	0	0	1	0	0	1	0	0	1	0	0	0	0	1	0	0	0	0	1	0	0	0	0	1	0	0	1	0	0	0	0	1	0	1	0	0	1	0
0	1	0	0	0	0	0	1	0	0	0	1	0	0	0	1	0	1	0	0	1	0	0	0	0	1	0	0	0	1	0	0	0	0	0	1	0	0	1	0	1	0	0	0	0	0	0	1	0	0
0	0	0	1	0	0	1	0	0	1	0	0	0	0	0	1	0	1	0	0	1	0	0	0	1	0	0	0	0	1	0	0	0	0	0	1	0	0	1	0	0	0	0	1	0	0	0	1	0	1
0	1	0	0	0	0	1	0	0	1	0	0	0	0	1	0	0	1	0	0	1	0	0	0	0	1	0	0	0	1	0	0	0	0	0	1	0	0	1	0	0	1	0	0	0	0	0	1	0	0
1	0	0	0	1	0	0	0	1	0	0	0	1	0	0	0	0	1	0	0	1	0	0	0	0	0	1	0	0	0	1	0	0	0	0	1	0	0	1	0	0	0	1	0	0	1	0	0	0	1
0	0	1	0	0	0	0	1	0	0	0	1	0	0	1	0	0	1	0	0	1	0	0	0	0	0	1	0	0	0	1	0	0	0	0	1	0	0	1	0	0	1	0	0	0	0	0	1	0	0
0	1	0	0	0	0	0	1	0	0	1	0	1	0	0	0	0	1	0	0	1	0	0	0	0	1	0	0	0	0	1	0	0	0	0	1	0	0	1	0	0	0	0	1	1	0	0	0	1	0
0	1	0	0	0	1	0	0	1	0	0	0	0	0	1	0	0	1	0	0	1	0	0	0	0	1	0	0	1	0	0	0	0	0	0	1	0	0	1	0	0	0	1	0	1	0	0	0	1	0
1	0	0	0	0	0	1	0	0	1	0	0	0	1	0	0	0	1	0	0	1	0	0	0	0	0	1	0	0	1	0	0	0	0	0	1	0	0	1	0	0	1	0	0	0	0	0	1	0	1
0	1	0	0	0	0	0	1	0	0	1	0	0	0	0	1	0	1	0	0	1	0	0	0	0	0	1	0	0	0	1	0	0	0	0	1	0	0	1	0	0	0	1	0	0	1	0	0	0	1
0	1	0	0	0	0	0	1	0	1	0	0	0	1	0	0	0	1	0	0	1	0	0	0	0	0	0	1	0	0	1	0	0	0	0	1	0	0	1	0	0	1	0	0	1	0	0	0	0	0
1	0	0	0	0	0	0	1	0	1	0	0	1	0	0	0	0	1	0	0	1	0	0	0	0	0	1	0	1	0	0	0	0	0	0	1	0	0	1	0	1	0	0	0	0	0	0	1	1	0
1	0	0	0	0	0	1	0	0	0	1	0	0	1	0	0	0	1	0	0	1	0	0	0	0	1	0	0	0	0	1	0	0	0	0	1	0	0	1	0	0	1	0	0	1	0	0	0	1	0
0	0	0	1	0	0	0	1	0	0	1	0	0	1	0	0	0	1	0	0	1	0	0	0	0	1	0	0	0	0	1	0	0	0	0	1	0	0	1	0	0	0	1	0	0	1	0	0	0	0
0	0	0	1	0	0	1	0	0	1	0	0	1	0	0	0	0	1	0	0	1	0	0	0	0	1	0	0	1	0	0	0	0	0	0	1	0	0	1	0	0	1	0	0	1	0	0	0	0	1
1	0	0	0	0	0	0	1	0	0	0	1	1	0	0	0	0	1	0	0	1	0	0	0	0	1	0	0	0	0	1	0	0	0	0	1	0	0	1	0	0	1	0	0	0	0	0	1	0	1
1	0	0	0	1	0	0	0	1	0	0	0	1	0	0	0	0	1	0	0	1	0	0	0	0	0	0	1	0	1	0	0	0	0	0	1	0	0	1	0	0	1	0	0	0	1	0	0	0	1
1	0	0	0	0	0	0	1	1	0	0	0	0	0	0	1	0	1	0	0	1	0	0	0	0	0	1	0	0	0	0	1	0	0	0	1	0	0	1	0	0	0	0	1	0	1	0	0	0	1
0	0	0	1	0	0	1	0	0	0	0	1	0	0	1	0	0	1	0	0	1	0	0	0	0	0	0	1	0	0	1	0	0	0	0	1	0	0	1	0	0	1	0	0	1	0	0	0	0	1
1	0	0	0	0	0	1	0	0	0	0	1	0	0	0	1	0	1	0	0	1	0	0	0	1	0	0	0	0	0	1	0	0	0	0	1	0	0	1	0	0	0	0	1	0	0	0	1	0	0
0	0	1	0	1	0	0	0	0	0	1	0	1	0	0	0	0	1	0	0	1	0	0	0	0	1	0	0	0	0	1	0	0	0	0	1	0	0	1	0	1	0	0	0	0	0	0	1	0	0
0	0	0	1	0	0	1	0	0	1	0	0	0	1	0	0	0	1	0	0	1	0	0	0	0	1	0	0	0	1	0	0	0	0	0	1	0	0	1	0	0	1	0	0	0	1	0	0	0	1
0	1	0	0	0	1	0	0	0	0	0	1	0	1	0	0	0	1	0	0	1	0	0	0	0	1	0	0	1	0	0	0	0	0	0	1	0	0	1	0	0	0	1	0	0	0	0	1	0	1
0	0	1	0	0	0	0	1	0	1	0	0	0	0	0	1	0	1	0	0	1	0	0	0	0	1	0	0	1	0	0	0	0	0	0	1	0	0	1	0	0	0	0	1	0	1	0	0	0	1
1	0	0	0	0	0	1	0	1	0	0	0	0	1	0	0	0	1	0	0	1	0	0	0	0	1	0	0	0	0	1	0	0	0	0	1	0	0	1	0	1	0	0	0	0	1	0	0	1	0
0	1	0	0	0	0	1	0	1	0	0	0	0	0	1	0	0	1	0	0	1	0	0	0	0	1	0	0	0	1	0	0	0	0	0	1	0	0	1	0	0	0	0	1	0	0	1	0	0	0
0	0	1	0	1	0	0	0	0	0	1	0	0	0	1	0	0	1	0	0	1	0	0	0	0	1	0	0	0	1	0	0	0	0	0	1	0	0	1	0	0	1	0	0	0	0	0	1	0	0
1	0	0	0	0	1	0	0	0	1	0	0	0	0	0	1	0	1	0	0	1	0	0	0	0	1	0	0	0	0	1	0	0	0	0	1	0	0	1	0	0	0	0	1	0	0	0	1	0	0
0	0	0	1	0	0	1	0	0	0	0	1	0	0	0	1	0	1	0	0	1	0	0	0	1	0	0	0	0	0	0	1	0	0	0	1	0	0	1	0	0	0	1	0	0	1	0	0	0	0
0	0	1	0	0	0	1	0	0	0	1	0	0	0	0	1	0	1	0	0	1	0	0	0	0	0	0	1	1	0	0	0	0	0	0	1	0	0	1	0	0	0	1	0	0	0	1	0	0	0
0	1	0	0	1	0	0	0	0	0	1	0	1	0	0	0	0	1	0	0	1	0	0	0	0	1	0	0	0	0	1	0	0	0	0	1	0	0	1	0	0	1	0	0	0	0	0	1	0	0
0	0	0	1	0	0	1	0	0	1	0	0	1	0	0	0	0	1	0	0	1	0	0	0	0	1	0	0	1	0	0	0	0	0	0	1	0	0	1	0	0	1	0	0	1	0	0	0	0	1
0	0	1	0	1	0	0	0	0	0	0	1	0	1	0	0	0	1	0	0	1	0	0	0	0	0	1	0	0	0	1	0	0	0	0	1	0	0	1	0	0	0	1	0	0	1	0	0	0	0
0	0	1	0	0	1	0	0	0	1	0	0	0	0	1	0	0	1	0	0	1	0	0	0	0	0	0	1	0	0	1	0	0	0	0	1	0	0	1	0	0	1	0	0	0	0	1	0	0	0
0	1	0	0	0	1	0	0	0	0	0	1	0	0	1	0	0	1	0	0	1	0	0	0	0	0	0	1	0	0	1	0	0	0	0	1	0	0	1	0	0	0	1	0	0	0	0	1	0	0
1	0	0	0	0	1	0	0	1	0	0	0	0	1	0	0	0	1	0	0	1	0	0	0	0	0	1	0	0	0	1	0	0	0	0	1	0	0	1	0	0	1	0	0	0	1	0	0	0	0
0	1	0	0	1	0	0	0	0	1	0	0	0	0	0	1	0	1	0	0	1	0	0	0	0	0	1	0	0	1	0	0	0	0	0	1	0	0	1	0	0	1	0	0	0	0	0	1	0	0
0	0	0	1	0	0	1	0	0	0	0	1	0	0	1	0	0	1	0	0	1	0	0	0	0	1	0	0	0	0	0	1	0	0	0	1	0	0	1	0	0	0	0	1	0	0	1	0	0	0
0	0	0	1	0	1	0	0	0	1	0	0	1	0	0	0	0	1	0	0	1	0	0	0	0	0	1	0	0	1	0	0	0	0	0	1	0	0	1	0	0	0	1	0	0	0	0	1	0	0
0	0	0	1	1	0	0	0	0	0	1	0	0	1	0	0	0	1	0	0	1	0	0	0	1	0	0	0	0	0	1	0	0	0	0	1	0	0	1	0	0	0	0	1	0	1	0	0	1	0
0	1	0	0	0	1	0	0	0	0	1	0	1	0	0	0	0	1	0	0	1	0	0	0	0	0	0	1	0	0	1	0	0	0	0	1	0	0	1	0	0	1	0	0	0	1	0	0	0	1
0	0	0	1	0	0	0	1	0	0	1	0	1	0	0	0	0	1	0	0	1	0	0	0	1	0	0	0	1	0	0	0	0	0	0	1	0	0	1	0	0	1	0	0	0	0	1	0	0	1
0	0	1	0	0	1	0	0	0	0	1	0	1	0	0	0	0	1	0	0	1	0	0	0	0	0	1	0	1	0	0	0	0	0	0	1	0	0	1	0	0	1	0	0	0	0	0	1	0	0
0	0	1	0	1	0	0	0	0	0	1	0	0	1	0	0	0	1	0	0	1	0	0	0	0	0	1	0	0	1	0	0	0	0	0	1	0	0	1	0	0	0	0	1	0	0	1	0	0	0
0	0	0	1	1	0	0	0	1	0	0	0	1	0	0	0	0	1	0	0	1	0	0	0	0	0	0	1	0	1	0	0	0	0	0	1	0	0	1	0	0	0	0	1	0	0	1	0	0	0
0	1	0	0	0	0	0	1	0	0	1	0	0	0	1	0	0	1	0	0	1	0	0	0	0	0	0	1	0	1	0	0	0	0	0	1	0	0	1	0	1	0	0	0	0	1	0	0	0	0
0	1	0	0	0	1	0	0	1	0	0	0	0	0	1	0	0	1	0	0	1	0	0	0	0	0	1	0	0	0	1	0	0	0	0	1	0	0	1	0	0	1	0	0	1	0	0	0	0	0
0	1	0	0	1	0	0	0	1	0	0	0	0	1	0	0	0	1	0	0	1	0	0	0	0	0	1	0	0	0	1	0	0	0	0	1	0	0	1	0	0	0	0	1	0	0	0	1	0	0
1	0	0	0	0	1	0	0	1	0	0	0	0	0	0	1	0	1	0	0	1	0	0	0	0	1	0	0	0	0	1	0	0	0	0	1	0	0	1	0	0	0	0	1	0	1	0	0	0	1
1	0	0	0	0	0	1	0	0	1	0	0	0	0	0	1	0	1	0	0	1	0	0	0	0	0	1	0	0	0	0	1	0	0	0	1	0	0	1	0	1	0	0	0	0	1	0	0	0	1
0	0	1	0	0	1	0	0	1	0	0	0	0	1	0	0	0	1	0	0	1	0	0	0	0	0	1	0	0	1	0	0	0	0	0	1	0	0	1	0	0	1	0	0	0	0	1	0	0	0
0	1	0	0	0	0	0	1	0	0	1	0	0	1	0	0	0	1	0	0	1	0	0	0	0	1	0	0	0	0	1	0	0	0	0	1	0	0	1	0	0	0	0	1	0	1	0	0	0	0
0	0	1	0	0	1	0	0	1	0	0	0	0	1	0	0	0	1	0	0	1	0	0	0	0	1	0	0	1	0	0	0	0	0	0	1	0	0	1	0	0	1	0	0	1	0	0	0	0	0
1	0	0	0	0	1	0	0	1	0	0	0	0	1	0	0	0	1	0	0	1	0	0	0	0	0	0	1	0	0	1	0	0	0	0	1	0	0	1	0	1	0	0	0	0	1	0	0	1	0
0	0	0	1	0	1	0	0	0	1	0	0	1	0	0	0	0	1	0	0	1	0	0	0	0	0	1	0	0	0	0	1	0	0	0	1	0	0	1	0	0	0	0	1	0	1	0	0	0	0
0	0	0	1	0	0	0	1	0	0	0	1	1	0	0	0	0	1	0	0	1	0	0	0	0	0	1	0	1	0	0	0	0	0	0	1	0	0	1	0	0	1	0	0	1	0	0	0	1	0
0	0	0	1	1	0	0	0	1	0	0	0	1	0	0	0	0	1	0	0	1	0	0	0	0	1	0	0	0	0	1	0	0	0	0	1	0	0	1	0	0	1	0	0	0	0	0	1	0	0
0	0	1	0	1	0	0	0	0	0	1	0	0	0	1	0	0	1	0	0	1	0	0	0	0	0	1	0	1	0	0	0	0	0	0	1	0	0	1	0	0	1	0	0	0	0	1	0	0	1
0	0	1	0	1	0	0	0	0	0	0	1	0	0	1	0	0	1	0	0	1	0	0	0	1	0	0	0	0	0	1	0	0	0	0	1	0	0	1	0	0	1	0	0	0	0	1	0	1	0
0	0	0	1	0	1	0	0	0	1	0	0	0	0	0	1	0	1	0	0	1	0	0	0	0	1	0	0	0	0	1	0	0	0	0	1	0	0	1	0	1	0	0	0	0	1	0	0	0	0
1	0	0	0	0	0	1	0	0	1	0	0	0	1	0	0	0	1	0	0	1	0	0	0	0	0	0	1	0	0	1	0	0	0	0	1	0	0	1	0	0	0	0	1	0	1	0	0	1	0
0	1	0	0	0	0	0	1	1	0	0	0	0	0	0	1	0	1	0	0	1	0	0	0	1	0	0	0	0	0	1	0	0	0	0	1	0	0	1	0	0	0	1	0	0	1	0	0	0	0
1	0	0	0	0	1	0	0	1	0	0	0	1	0	0	0	0	1	0	0	1	0	0	0	0	0	1	0	0	0	0	1	0	0	0	1	0	0	1	0	1	0	0	0	0	0	1	0	0	0
0	0	0	1	0	0	1	0	0	1	0	0	0	1	0	0	0	1	0	0	1	0	0	0	0	0	1	0	0	0	1	0	0	0	0	1	0	0	1	0	0	1	0	0	0	0	0	1	0	0
0	0	1	0	1	0	0	0	0	0	0	1	0	0	1	0	0	1	0	0	1	0	0	0	0	1	0	0	0	1	0	0	0	0	0	1	0	0	1	0	0	0	1	0	0	1	0	0	0	0
0	0	0	1	0	0	1	0	1	0	0	0	0	1	0	0	0	1	0	0	1	0	0	0	0	0	1	0	0	1	0	0	0	0	0	1	0	0	1	0	0	1	0	0	0	1	0	0	0	0
0	1	0	0	1	0	0	0	0	1	0	0	1	0	0	0	0	1	0	0	1	0	0	0	0	0	1	0	0	1	0	0	0	0	0	1	0	0	1	0	0	1	0	0	0	0	1	0	1	0
1	0	0	0	1	0	0	0	0	1	0	0	0	1	0	0	0	1	0	0	1	0	0	0	0	1	0	0	0	1	0	0	0	0	0	1	0	0	1	0	1	0	0	0	0	0	1	0	0	0
0	0	1	0	0	1	0	0	0	1	0	0	1	0	0	0	0	1	0	0	1	0	0	0	0	1	0	0	0	1	0	0	0	0	0	1	0	0	1	0	0	0	1	0	1	0	0	0	0	0
0	0	0	1	1	0	0	0	0	0	0	1	0	0	0	1	0	1	0	0	1	0	0	0	0	1	0	0	0	0	1	0	0	0	0	1	0	0	1	0	0	0	0	1	0	0	0	1	0	0
0	0	0	1	0	0	1	0	0	0	0	1	0	1	0	0	0	1	0	0	1	0	0	0	0	0	1	0	0	0	0	1	0	0	0	1	0	0	1	0	0	1	0	0	1	0	0	0	0	1
1	0	0	0	0	0	0	1	0	0	1	0	0	0	1	0	0	1	0	0	1	0	0	0	0	1	0	0	1	0	0	0	0	0	0	1	0	0	1	0	0	0	1	0	0	0	0	1	0	0
0	1	0	0	0	1	0	0	1	0	0	0	0	0	1	0	0	1	0	0	1	0	0	0	0	0	0	1	0	0	0	1	0	0	0	1	0	0	1	0	0	0	0	1	0	1	0	0	0	0
0	0	0	1	0	0	0	1	0	1	0	0	1	0	0	0	0	1	0	0	1	0	0	0	0	0	0	1	0	0	1	0	0	0	0	1	0	0	1	0	1	0	0	0	0	0	0	1	0	0
0	0	1	0	0	1	0	0	0	1	0	0	0	0	0	1	0	1	0	0	1	0	0	0	0	1	0	0	0	1	0	0	0	0	0	1	0	0	1	0	0	1	0	0	0	0	0	1	0	0
0	0	0	1	0	0	0	1	0	0	0	1	0	0	1	0	0	1	0	0	1	0	0	0	0	1	0	0	0	0	1	0	0	0	0	1	0	0	1	0	0	0	1	0	0	1	0	0	0	1
1	0	0	0	0	0	0	1	1	0	0	0	0	0	1	0	0	1	0	0	1	0	0	0	0	1	0	0	0	0	1	0	0	0	0	1	0	0	1	0	0	0	1	0	0	0	1	0	0	1
0	1	0	0	0	0	1	0	1	0	0	0	1	0	0	0	0	1	0	0	1	0	0	0	0	1	0	0	0	0	1	0	0	0	0	1	0	0	1	0	1	0	0	0	0	1	0	0	0	1
1	0	0	0	0	0	1	0	0	1	0	0	0	0	0	1	0	1	0	0	1	0	0	0	0	0	0	1	0	0	0	1	0	0	0	1	0	0	1	0	0	0	0	1	1	0	0	0	0	0
0	1	0	0	0	1	0	0	1	0	0	0	0	0	1	0	0	1	0	0	1	0	0	0	0	1	0	0	0	0	0	1	0	0	0	1	0	0	1	0	0	1	0	0	0	0	0	1	0	0
1	0	0	0	0	0	1	0	1	0	0	0	1	0	0	0	0	1	0	0	1	0	0	0	0	1	0	0	0	0	0	1	0	0	0	1	0	0	1	0	0	0	1	0	0	0	1	0	1	0
0	0	1	0	0	0	0	1	1	0	0	0	0	0	1	0	0	1	0	0	1	0	0	0	0	1	0	0	0	0	1	0	0	0	0	1	0	0	1	0	0	0	0	1	0	1	0	0	1	0
0	0	1	0	1	0	0	0	0	1	0	0	0	1	0	0	0	1	0	0	1	0	0	0	0	0	1	0	0	0	1	0	0	0	0	1	0	0	1	0	1	0	0	0	0	1	0	0	0	0
0	0	0	1	0	1	0	0	0	1	0	0	0	1	0	0	0	1	0	0	1	0	0	0	0	1	0	0	0	0	1	0	0	0	0	1	0	0	1	0	0	0	1	0	0	0	0	1	0	1
0	0	1	0	0	0	1	0	0	0	0	1	0	0	1	0	0	1	0	0	1	0	0	0	0	1	0	0	0	0	1	0	0	0	0	1	0	0	1	0	1	0	0	0	0	1	0	0	0	1
0	0	0	1	0	0	1	0	0	0	0	1	1	0	0	0	0	1	0	0	1	0	0	0	0	0	0	1	0	0	1	0	0	0	0	1	0	0	1	0	0	0	0	1	0	0	1	0	0	0
1	0	0	0	0	0	0	1	0	0	1	0	0	1	0	0	0	1	0	0	1	0	0	0	0	0	0	1	1	0	0	0	0	0	0	1	0	0	1	0	0	1	0	0	0	1	0	0	0	0
0	0	1	0	1	0	0	0	0	0	1	0	1	0	0	0	0	1	0	0	1	0	0	0	0	1	0	0	0	1	0	0	0	0	0	1	0	0	1	0	0	0	1	0	1	0	0	0	0	0
0	0	0	1	0	0	1	0	0	0	0	1	0	0	0	1	0	1	0	0	1	0	0	0	0	1	0	0	0	0	0	1	0	0	0	1	0	0	1	0	0	1	0	0	0	0	0	1	0	1
1	0	0	0	0	0	1	0	0	1	0	0	1	0	0	0	0	1	0	0	1	0	0	0	0	0	1	0	0	0	0	1	0	0	0	1	0	0	1	0	0	0	0	1	0	0	1	0	0	1
1	0	0	0	0	1	0	0	0	1	0	0	1	0	0	0	0	1	0	0	1	0	0	0	0	0	0	1	0	0	1	0	0	0	0	1	0	0	1	0	0	1	0	0	0	1	0	0	1	0
0	0	1	0	0	0	1	0	0	1	0	0	0	0	0	1	0	1	0	0	1	0	0	0	0	0	1	0	0	0	1	0	0	0	0	1	0	0	1	0	0	0	0	1	0	0	1	0	0	0
0	0	1	0	0	1	0	0	1	0	0	0	0	0	1	0	0	1	0	0	1	0	0	0	0	1	0	0	1	0	0	0	0	0	0	1	0	0	1	0	0	0	0	1	0	0	0	1	0	0
1	0	0	0	0	0	1	0	0	0	0	1	0	0	1	0	0	1	0	0	1	0	0	0	0	0	1	0	0	0	1	0	0	0	0	1	0	0	1	0	0	1	0	0	0	0	0	1	0	1
0	0	1	0	0	0	1	0	0	0	0	1	0	0	0	1	0	1	0	0	1	0	0	0	0	1	0	0	0	1	0	0	0	0	0	1	0	0	1	0	0	1	0	0	0	0	0	1	0	0
0	1	0	0	1	0	0	0	0	1	0	0	0	0	1	0	0	1	0	0	1	0	0	0	0	0	1	0	0	0	0	1	0	0	0	1	0	0	1	0	0	1	0	0	0	0	0	1	0	0
0	0	1	0	1	0	0	0	0	0	0	1	0	0	1	0	0	1	0	0	1	0	0	0	0	1	0	0	0	1	0	0	0	0	0	1	0	0	1	0	0	0	1	0	1	0	0	0	1	0
0	1	0	0	0	1	0	0	0	0	0	1	0	1	0	0	0	1	0	0	1	0	0	0	0	1	0	0	0	0	1	0	0	0	0	1	0	0	1	0	1	0	0	0	0	0	0	1	0	1
0	0	1	0	0	0	1	0	1	0	0	0	0	0	1	0	0	1	0	0	1	0	0	0	0	0	0	1	0	0	1	0	0	0	0	1	0	0	1	0	0	1	0	0	0	0	0	1	0	0
0	0	1	0	0	0	1	0	0	1	0	0	0	0	1	0	0	1	0	0	1	0	0	0	0	0	1	0	0	0	1	0	0	0	0	1	0	0	1	0	0	0	1	0	1	0	0	0	0	1
0	0	1	0	0	0	1	0	0	0	0	1	0	0	1	0	0	1	0	0	1	0	0	0	0	0	1	0	1	0	0	0	0	0	0	1	0	0	1	0	0	0	0	1	0	0	1	0	1	0
0	1	0	0	0	0	0	1	0	0	1	0	0	1	0	0	0	1	0	0	1	0	0	0	1	0	0	0	0	0	0	1	0	0	0	1	0	0	1	0	0	1	0	0	0	1	0	0	1	0
0	0	1	0	0	0	0	1	0	0	1	0	0	0	1	0	0	1	0	0	1	0	0	0	0	0	1	0	0	1	0	0	0	0	0	1	0	0	1	0	0	1	0	0	1	0	0	0	0	0
0	0	0	1	0	0	1	0	0	1	0	0	0	0	0	1	0	1	0	0	1	0	0	0	0	0	1	0	0	1	0	0	0	0	0	1	0	0	1	0	0	1	0	0	0	1	0	0	0	1
0	0	1	0	0	0	1	0	1	0	0	0	1	0	0	0	0	1	0	0	1	0	0	0	0	1	0	0	1	0	0	0	0	0	0	1	0	0	1	0	1	0	0	0	1	0	0	0	1	0
1	0	0	0	0	0	1	0	0	1	0	0	1	0	0	0	0	1	0	0	1	0	0	0	0	1	0	0	0	0	1	0	0	0	0	1	0	0	1	0	0	0	0	1	0	0	1	0	0	0
0	1	0	0	1	0	0	0	1	0	0	0	0	0	1	0	0	1	0	0	1	0	0	0	0	1	0	0	0	0	1	0	0	0	0	1	0	0	1	0	0	0	0	1	0	1	0	0	0	0
0	0	0	1	0	1	0	0	1	0	0	0	0	0	0	1	0	1	0	0	1	0	0	0	0	0	0	1	0	0	1	0	0	0	0	1	0	0	1	0	0	0	0	1	0	1	0	0	0	0
0	0	1	0	0	0	0	1	0	1	0	0	1	0	0	0	0	1	0	0	1	0	0	0	1	0	0	0	0	1	0	0	0	0	0	1	0	0	1	0	0	0	0	1	0	1	0	0	1	0
0	0	1	0	0	0	0	1	0	0	1	0	0	0	1	0	0	1	0	0	1	0	0	0	0	1	0	0	1	0	0	0	0	0	0	1	0	0	1	0	1	0	0	0	0	0	1	0	0	1
1	0	0	0	1	0	0	0	0	0	0	1	1	0	0	0	0	1	0	0	1	0	0	0	0	1	0	0	0	0	1	0	0	0	0	1	0	0	1	0	0	1	0	0	0	0	0	1	0	0
0	0	1	0	0	1	0	0	0	1	0	0	0	0	1	0	0	1	0	0	1	0	0	0	0	1	0	0	0	0	1	0	0	0	0	1	0	0	1	0	1	0	0	0	0	1	0	0	0	1
0	1	0	0	0	0	1	0	1	0	0	0	0	1	0	0	0	1	0	0	1	0	0	0	0	0	0	1	0	0	1	0	0	0	0	1	0	0	1	0	0	1	0	0	0	0	1	0	0	1
1	0	0	0	0	0	1	0	0	1	0	0	0	0	1	0	0	1	0	0	1	0	0	0	0	1	0	0	0	1	0	0	0	0	0	1	0	0	1	0	0	1	0	0	0	0	1	0	0	1
0	0	0	1	0	1	0	0	0	1	0	0	1	0	0	0	0	1	0	0	1	0	0	0	0	1	0	0	0	0	1	0	0	0	0	1	0	0	1	0	0	1	0	0	1	0	0	0	0	1
0	0	1	0	0	0	1	0	0	0	1	0	0	0	0	1	0	1	0	0	1	0	0	0	0	1	0	0	0	0	1	0	0	0	0	1	0	0	1	0	0	0	1	0	0	1	0	0	0	1
1	0	0	0	0	0	0	1	0	0	0	1	0	0	1	0	0	1	0	0	1	0	0	0	0	1	0	0	1	0	0	0	0	0	0	1	0	0	1	0	0	1	0	0	0	0	1	0	1	0
0	1	0	0	0	0	0	1	0	0	1	0	0	0	0	1	0	1	0	0	1	0	0	0	0	1	0	0	0	1	0	0	0	0	0	1	0	0	1	0	0	0	1	0	0	1	0	0	1	0
0	1	0	0	0	0	0	1	0	0	1	0	1	0	0	0	0	1	0	0	1	0	0	0	0	0	0	1	0	0	1	0	0	0	0	1	0	0	1	0	1	0	0	0	0	1	0	0	1	0
0	0	1	0	0	0	0	1	0	1	0	0	1	0	0	0	0	1	0	0	1	0	0	0	0	0	1	0	0	1	0	0	0	0	0	1	0	0	1	0	0	1	0	0	0	0	0	1	0	0
0	0	1	0	0	1	0	0	0	0	0	1	0	1	0	0	0	1	0	0	1	0	0	0	0	0	1	0	0	1	0	0	0	0	0	1	0	0	1	0	1	0	0	0	0	0	1	0	0	1
0	1	0	0	0	1	0	0	0	0	1	0	0	0	1	0	0	1	0	0	1	0	0	0	0	1	0	0	0	1	0	0	0	0	0	1	0	0	1	0	0	1	0	0	0	0	1	0	0	0
0	1	0	0	1	0	0	0	0	0	1	0	0	0	0	1	0	1	0	0	1	0	0	0	0	0	0	1	0	1	0	0	0	0	0	1	0	0	1	0	0	1	0	0	0	1	0	0	0	1
0	0	0	1	0	1	0	0	0	1	0	0	0	0	0	1	0	1	0	0	1	0	0	0	0	1	0	0	0	1	0	0	0	0	0	1	0	0	1	0	0	0	0	1	0	0	0	1	0	0
0	1	0	0	1	0	0	0	0	0	1	0	0	0	1	0	0	1	0	0	1	0	0	0	0	0	0	1	0	0	1	0	0	0	0	1	0	0	1	0	0	1	0	0	0	1	0	0	1	0
0	0	0	1	0	1	0	0	0	0	1	0	0	0	1	0	0	1	0	0	1	0	0	0	0	0	1	0	0	0	1	0	0	0	0	1	0	0	1	0	0	0	1	0	0	1	0	0	0	0
0	1	0	0	0	0	0	1	0	1	0	0	0	1	0	0	0	1	0	0	1	0	0	0	1	0	0	0	0	0	1	0	0	0	0	1	0	0	1	0	0	1	0	0	0	0	0	1	0	0
0	1	0	0	1	0	0	0	0	1	0	0	0	1	0	0	0	1	0	0	1	0	0	0	0	0	0	1	0	1	0	0	0	0	0	1	0	0	1	0	1	0	0	0	0	1	0	0	0	0
1	0	0	0	0	1	0	0	0	1	0	0	0	0	1	0	0	1	0	0	1	0	0	0	0	1	0	0	0	0	1	0	0	0	0	1	0	0	1	0	0	0	1	0	0	1	0	0	0	0
1	0	0	0	0	0	0	1	0	0	0	1	0	0	0	1	0	1	0	0	1	0	0	0	0	1	0	0	0	0	1	0	0	0	0	1	0	0	1	0	0	1	0	0	0	0	0	1	0	0
0	1	0	0	0	1	0	0	0	0	1	0	0	1	0	0	0	1	0	0	1	0	0	0	0	1	0	0	0	0	1	0	0	0	0	1	0	0	1	0	0	1	0	0	0	0	0	1	0	1
0	0	0	1	0	0	1	0	0	1	0	0	0	1	0	0	0	1	0	0	1	0	0	0	0	1	0	0	0	1	0	0	0	0	0	1	0	0	1	0	0	0	1	0	0	0	0	1	0	0
0	0	0	1	0	0	0	1	0	0	0	1	1	0	0	0	0	1	0	0	1	0	0	0	0	1	0	0	0	0	1	0	0	0	0	1	0	0	1	0	0	1	0	0	0	0	0	1	0	0
0	0	0	1	0	1	0	0	1	0	0	0	0	1	0	0	0	1	0	0	1	0	0	0	0	1	0	0	0	0	1	0	0	0	0	1	0	0	1	0	0	1	0	0	0	0	1	0	0	1
0	1	0	0	0	0	0	1	0	0	1	0	1	0	0	0	0	1	0	0	1	0	0	0	1	0	0	0	0	1	0	0	0	0	0	1	0	0	1	0	0	0	0	1	0	0	0	1	1	0
0	0	0	1	0	0	0	1	0	0	0	1	1	0	0	0	0	1	0	0	1	0	0	0	0	0	1	0	1	0	0	0	0	0	0	1	0	0	1	0	1	0	0	0	0	0	1	0	0	0
0	0	1	0	0	0	1	0	0	1	0	0	0	0	0	1	0	1	0	0	1	0	0	0	0	1	0	0	0	1	0	0	0	0	0	1	0	0	1	0	1	0	0	0	1	0	0	0	0	1
1	0	0	0	0	1	0	0	0	0	0	1	0	0	1	0	0	1	0	0	1	0	0	0	0	1	0	0	0	1	0	0	0	0	0	1	0	0	1	0	1	0	0	0	0	0	1	0	0	0
0	0	0	1	1	0	0	0	0	1	0	0	1	0	0	0	0	1	0	0	1	0	0	0	1	0	0	0	0	0	1	0	0	0	0	1	0	0	1	0	0	1	0	0	0	1	0	0	0	1
0	1	0	0	0	0	1	0	0	0	1	0	0	0	0	1	0	1	0	0	1	0	0	0	0	1	0	0	0	1	0	0	0	0	0	1	0	0	1	0	0	0	1	0	1	0	0	0	0	0
0	1	0	0	0	0	0	1	1	0	0	0	0	0	0	1	0	1	0	0	1	0	0	0	0	1	0	0	0	1	0	0	0	0	0	1	0	0	1	0	0	1	0	0	0	0	0	1	0	0
0	1	0	0	0	0	0	1	0	0	0	1	0	0	0	1	0	1	0	0	1	0	0	0	0	1	0	0	0	0	0	1	0	0	0	1	0	0	1	0	1	0	0	0	0	0	0	1	1	0
0	0	0	1	0	0	1	0	1	0	0	0	0	1	0	0	0	1	0	0	1	0	0	0	0	0	1	0	0	1	0	0	0	0	0	1	0	0	1	0	0	0	1	0	0	0	1	0	0	0
0	1	0	0	1	0	0	0	0	0	1	0	0	0	1	0	0	1	0	0	1	0	0	0	0	0	1	0	0	1	0	0	0	0	0	1	0	0	1	0	0	1	0	0	1	0	0	0	0	0
0	1	0	0	0	1	0	0	1	0	0	0	0	0	0	1	0	1	0	0	1	0	0	0	0	1	0	0	0	0	1	0	0	0	0	1	0	0	1	0	0	0	1	0	0	1	0	0	0	1
0	0	1	0	1	0	0	0	0	0	1	0	0	1	0	0	0	1	0	0	1	0	0	0	1	0	0	0	0	0	1	0	0	0	0	1	0	0	1	0	0	0	1	0	0	0	1	0	0	1
0	1	0	0	0	0	0	1	0	0	1	0	0	0	1	0	0	1	0	0	1	0	0	0	0	1	0	0	0	0	1	0	0	0	0	1	0	0	1	0	0	0	1	0	0	1	0	0	0	0
0	1	0	0	1	0	0	0	0	0	1	0	0	1	0	0	0	1	0	0	1	0	0	0	0	1	0	0	1	0	0	0	0	0	0	1	0	0	1	0	0	1	0	0	0	0	0	1	0	1
0	1	0	0	1	0	0	0	0	0	1	0	0	0	0	1	0	1	0	0	1	0	0	0	1	0	0	0	0	0	1	0	0	0	0	1	0	0	1	0	1	0	0	0	0	1	0	0	0	1
0	0	0	1	0	0	1	0	0	0	0	1	0	1	0	0	0	1	0	0	1	0	0	0	0	0	0	1	0	0	0	1	0	0	0	1	0	0	1	0	0	0	0	1	0	1	0	0	0	0
0	1	0	0	0	0	1	0	1	0	0	0	0	0	0	1	0	1	0	0	1	0	0	0	0	1	0	0	0	0	1	0	0	0	0	1	0	0	1	0	0	0	0	1	1	0	0	0	0	1
0	1	0	0	0	1	0	0	0	1	0	0	0	0	1	0	0	1	0	0	1	0	0	0	0	1	0	0	0	0	1	0	0	0	0	1	0	0	1	0	0	1	0	0	0	0	1	0	0	0
0	0	1	0	0	0	1	0	0	0	1	0	0	1	0	0	0	1	0	0	1	0	0	0	0	1	0	0	0	0	1	0	0	0	0	1	0	0	1	0	0	1	0	0	0	0	1	0	0	1
0	1	0	0	1	0	0	0	0	0	1	0	0	0	1	0	0	1	0	0	1	0	0	0	0	0	1	0	0	0	1	0	0	0	0	1	0	0	1	0	0	1	0	0	0	1	0	0	0	0
0	1	0	0	0	1	0	0	0	0	0	1	0	0	0	1	0	1	0	0	1	0	0	0	0	0	1	0	0	0	0	1	0	0	0	1	0	0	1	0	1	0	0	0	0	0	1	0	0	1
0	1	0	0	0	0	0	1	0	0	1	0	1	0	0	0	0	1	0	0	1	0	0	0	0	0	0	1	0	1	0	0	0	0	0	1	0	0	1	0	0	1	0	0	1	0	0	0	0	0
0	1	0	0	0	1	0	0	1	0	0	0	0	0	1	0	0	1	0	0	1	0	0	0	0	0	1	0	0	0	1	0	0	0	0	1	0	0	1	0	0	0	1	0	0	1	0	0	1	0
0	1	0	0	0	0	0	1	1	0	0	0	0	1	0	0	0	1	0	0	1	0	0	0	0	0	0	1	0	0	1	0	0	0	0	1	0	0	1	0	1	0	0	0	0	0	1	0	0	0
0	1	0	0	0	1	0	0	0	0	0	1	0	0	1	0	0	1	0	0	1	0	0	0	0	1	0	0	0	1	0	0	0	0	0	1	0	0	1	0	0	0	0	1	0	0	1	0	0	1
0	0	1	0	0	1	0	0	0	0	1	0	0	0	0	1	0	1	0	0	1	0	0	0	0	1	0	0	0	0	1	0	0	0	0	1	0	0	1	0	1	0	0	0	0	0	1	0	0	0
0	0	0	1	1	0	0	0	0	0	0	1	0	1	0	0	0	1	0	0	1	0	0	0	1	0	0	0	0	0	0	1	0	0	0	1	0	0	1	0	0	0	1	0	0	0	0	1	0	0
0	0	1	0	0	0	1	0	0	1	0	0	0	0	1	0	0	1	0	0	1	0	0	0	0	0	1	0	0	1	0	0	0	0	0	1	0	0	1	0	0	0	1	0	0	1	0	0	0	0
0	1	0	0	0	0	0	1	0	0	1	0	0	0	1	0	0	1	0	0	1	0	0	0	1	0	0	0	0	1	0	0	0	0	0	1	0	0	1	0	0	0	0	1	0	0	1	0	1	0
0	0	1	0	0	0	0	1	0	1	0	0	0	1	0	0	0	1	0	0	1	0	0	0	0	1	0	0	0	0	1	0	0	0	0	1	0	0	1	0	0	0	1	0	0	0	0	1	0	0
0	0	1	0	0	0	1	0	0	0	1	0	0	0	0	1	0	1	0	0	1	0	0	0	0	1	0	0	0	0	1	0	0	0	0	1	0	0	1	0	0	1	0	0	0	1	0	0	0	0
0	0	0	1	0	1	0	0	0	1	0	0	0	0	0	1	0	1	0	0	1	0	0	0	1	0	0	0	0	1	0	0	0	0	0	1	0	0	1	0	0	0	1	0	1	0	0	0	0	0
1	0	0	0	0	0	1	0	0	0	1	0	0	0	1	0	0	1	0	0	1	0	0	0	0	0	0	1	0	1	0	0	0	0	0	1	0	0	1	0	0	1	0	0	0	0	0	1	0	0
1	0	0	0	1	0	0	0	0	1	0	0	1	0	0	0	0	1	0	0	1	0	0	0	0	1	0	0	0	0	1	0	0	0	0	1	0	0	1	0	0	0	1	0	1	0	0	0	0	1
0	0	0	1	0	0	1	0	0	1	0	0	0	1	0	0	0	1	0	0	1	0	0	0	0	0	1	0	0	1	0	0	0	0	0	1	0	0	1	0	0	0	1	0	0	0	1	0	0	0
0	1	0	0	0	1	0	0	1	0	0	0	0	0	0	1	0	1	0	0	1	0	0	0	0	1	0	0	0	0	1	0	0	0	0	1	0	0	1	0	0	0	0	1	0	0	1	0	0	0
0	1	0	0	0	0	1	0	0	1	0	0	1	0	0	0	0	1	0	0	1	0	0	0	0	0	1	0	0	1	0	0	0	0	0	1	0	0	1	0	1	0	0	0	0	0	1	0	1	0
0	0	1	0	0	0	0	1	0	1	0	0	1	0	0	0	0	1	0	0	1	0	0	0	0	1	0	0	0	0	0	1	0	0	0	1	0	0	1	0	0	0	1	0	0	1	0	0	0	0
0	1	0	0	0	0	0	1	0	0	0	1	0	0	1	0	0	1	0	0	1	0	0	0	0	0	0	1	0	0	1	0	0	0	0	1	0	0	1	0	1	0	0	0	0	1	0	0	0	0
0	1	0	0	0	1	0	0	0	0	0	1	0	1	0	0	0	1	0	0	1	0	0	0	0	1	0	0	0	0	1	0	0	0	0	1	0	0	1	0	1	0	0	0	0	1	0	0	0	0
1	0	0	0	0	0	1	0	1	0	0	0	0	0	1	0	0	1	0	0	1	0	0	0	0	1	0	0	1	0	0	0	0	0	0	1	0	0	1	0	0	0	1	0	0	1	0	0	0	0
0	0	1	0	0	1	0	0	0	1	0	0	0	1	0	0	0	1	0	0	1	0	0	0	0	0	1	0	0	1	0	0	0	0	0	1	0	0	1	0	0	0	1	0	0	0	0	1	1	0
0	0	1	0	1	0	0	0	1	0	0	0	1	0	0	0	0	1	0	0	1	0	0	0	0	0	0	1	0	1	0	0	0	0	0	1	0	0	1	0	0	0	0	1	0	0	0	1	1	0
0	1	0	0	0	0	1	0	0	1	0	0	1	0	0	0	0	1	0	0	1	0	0	0	0	1	0	0	0	0	1	0	0	0	0	1	0	0	1	0	0	0	0	1	1	0	0	0	0	0
0	1	0	0	0	0	1	0	0	1	0	0	0	0	1	0	0	1	0	0	1	0	0	0	0	0	1	0	0	0	1	0	0	0	0	1	0	0	1	0	0	1	0	0	0	0	0	1	0	1
1	0	0	0	1	0	0	0	1	0	0	0	1	0	0	0	0	1	0	0	1	0	0	0	0	1	0	0	0	0	1	0	0	0	0	1	0	0	1	0	0	1	0	0	0	1	0	0	0	0
0	0	0	1	0	1	0	0	1	0	0	0	0	1	0	0	0	1	0	0	1	0	0	0	0	1	0	0	0	0	0	1	0	0	0	1	0	0	1	0	0	0	1	0	0	0	1	0	1	0
0	1	0	0	1	0	0	0	1	0	0	0	1	0	0	0	0	1	0	0	1	0	0	0	1	0	0	0	1	0	0	0	0	0	0	1	0	0	1	0	0	0	0	1	1	0	0	0	0	0
0	0	1	0	1	0	0	0	0	0	1	0	0	0	1	0	0	1	0	0	1	0	0	0	0	1	0	0	0	0	0	1	0	0	0	1	0	0	1	0	0	1	0	0	0	1	0	0	1	0
0	1	0	0	1	0	0	0	0	1	0	0	1	0	0	0	0	1	0	0	1	0	0	0	0	1	0	0	0	0	1	0	0	0	0	1	0	0	1	0	0	0	0	1	0	0	1	0	0	0
1	0	0	0	1	0	0	0	1	0	0	0	0	0	0	1	0	1	0	0	1	0	0	0	0	0	0	1	0	1	0	0	0	0	0	1	0	0	1	0	0	0	1	0	0	1	0	0	0	1
0	0	0	1	0	0	0	1	0	0	0	1	1	0	0	0	0	1	0	0	1	0	0	0	0	1	0	0	0	0	1	0	0	0	0	1	0	0	1	0	0	0	0	1	1	0	0	0	1	0
0	1	0	0	0	0	1	0	0	0	1	0	0	1	0	0	0	1	0	0	1	0	0	0	0	1	0	0	0	0	1	0	0	0	0	1	0	0	1	0	0	1	0	0	1	0	0	0	0	0
0	0	0	1	0	0	1	0	0	0	0	1	0	0	1	0	0	1	0	0	1	0	0	0	0	0	0	1	0	0	1	0	0	0	0	1	0	0	1	0	0	1	0	0	1	0	0	0	0	0
0	1	0	0	0	0	0	1	0	0	1	0	0	0	0	1	0	1	0	0	1	0	0	0	0	1	0	0	0	0	1	0	0	0	0	1	0	0	1	0	1	0	0	0	0	1	0	0	0	0
0	0	0	1	0	1	0	0	0	0	0	1	1	0	0	0	0	1	0	0	1	0	0	0	0	0	0	1	0	1	0	0	0	0	0	1	0	0	1	0	1	0	0	0	0	0	1	0	1	0
0	0	1	0	0	0	1	0	0	0	1	0	0	0	1	0	0	1	0	0	1	0	0	0	0	1	0	0	0	0	1	0	0	0	0	1	0	0	1	0	1	0	0	0	1	0	0	0	0	0
1	0	0	0	0	1	0	0	0	0	0	1	0	1	0	0	0	1	0	0	1	0	0	0	0	0	1	0	0	0	1	0	0	0	0	1	0	0	1	0	0	0	1	0	0	1	0	0	0	1
0	1	0	0	0	1	0	0	0	1	0	0	1	0	0	0	0	1	0	0	1	0	0	0	0	1	0	0	0	0	1	0	0	0	0	1	0	0	1	0	0	0	1	0	0	1	0	0	0	0
0	0	0	1	0	0	0	1	0	0	0	1	0	0	1	0	0	1	0	0	1	0	0	0	0	0	0	1	0	0	1	0	0	0	0	1	0	0	1	0	0	0	0	1	0	1	0	0	1	0
1	0	0	0	0	0	1	0	1	0	0	0	0	0	1	0	0	1	0	0	1	0	0	0	0	1	0	0	0	0	1	0	0	0	0	1	0	0	1	0	1	0	0	0	0	0	0	1	0	1
1	0	0	0	0	0	1	0	0	0	0	1	0	1	0	0	0	1	0	0	1	0	0	0	1	0	0	0	0	1	0	0	0	0	0	1	0	0	1	0	0	0	0	1	0	0	1	0	0	0
0	0	0	1	0	1	0	0	0	0	1	0	1	0	0	0	0	1	0	0	1	0	0	0	0	0	1	0	0	0	1	0	0	0	0	1	0	0	1	0	1	0	0	0	1	0	0	0	1	0
1	0	0	0	0	1	0	0	1	0	0	0	0	0	1	0	0	1	0	0	1	0	0	0	0	1	0	0	0	0	1	0	0	0	0	1	0	0	1	0	0	1	0	0	0	0	1	0	0	1
0	0	0	1	0	0	0	1	0	1	0	0	1	0	0	0	0	1	0	0	1	0	0	0	0	1	0	0	0	1	0	0	0	0	0	1	0	0	1	0	1	0	0	0	0	0	1	0	0	0
0	1	0	0	0	1	0	0	0	1	0	0	1	0	0	0	0	1	0	0	1	0	0	0	1	0	0	0	1	0	0	0	0	0	0	1	0	0	1	0	1	0	0	0	0	0	0	1	0	0
0	0	1	0	1	0	0	0	1	0	0	0	0	1	0	0	0	1	0	0	1	0	0	0	1	0	0	0	0	0	0	1	0	0	0	1	0	0	1	0	0	0	1	0	0	1	0	0	1	0
1	0	0	0	1	0	0	0	0	0	0	1	0	0	1	0	0	1	0	0	1	0	0	0	1	0	0	0	0	1	0	0	0	0	0	1	0	0	1	0	0	0	0	1	0	0	1	0	0	0
0	0	0	1	0	1	0	0	1	0	0	0	0	0	1	0	0	1	0	0	1	0	0	0	0	0	0	1	0	1	0	0	0	0	0	1	0	0	1	0	1	0	0	0	0	0	1	0	1	0
0	0	1	0	0	0	1	0	0	0	1	0	0	0	0	1	0	1	0	0	1	0	0	0	0	1	0	0	0	0	1	0	0	0	0	1	0	0	1	0	0	0	1	0	0	0	1	0	1	0
1	0	0	0	0	0	1	0	1	0	0	0	0	0	0	1	0	1	0	0	1	0	0	0	0	1	0	0	0	0	1	0	0	0	0	1	0	0	1	0	0	0	0	1	0	1	0	0	0	1
0	0	1	0	1	0	0	0	0	1	0	0	1	0	0	0	0	1	0	0	1	0	0	0	0	0	1	0	0	0	1	0	0	0	0	1	0	0	1	0	0	0	1	0	0	0	1	0	1	0
0	0	0	1	0	0	1	0	1	0	0	0	0	1	0	0	0	1	0	0	1	0	0	0	0	1	0	0	0	0	1	0	0	0	0	1	0	0	1	0	0	0	0	1	0	0	1	0	0	0
0	0	0	1	0	0	1	0	0	1	0	0	0	0	0	1	0	1	0	0	1	0	0	0	0	1	0	0	0	1	0	0	0	0	0	1	0	0	1	0	0	1	0	0	0	0	1	0	0	1
0	1	0	0	0	0	1	0	0	0	1	0	0	0	0	1	0	1	0	0	1	0	0	0	0	1	0	0	0	1	0	0	0	0	0	1	0	0	1	0	0	0	1	0	0	1	0	0	0	0
0	0	0	1	0	0	1	0	0	0	1	0	0	1	0	0	0	1	0	0	1	0	0	0	0	0	1	0	0	1	0	0	0	0	0	1	0	0	1	0	0	1	0	0	0	0	1	0	0	1
0	0	1	0	0	0	1	0	1	0	0	0	0	0	1	0	0	1	0	0	1	0	0	0	0	0	0	1	0	0	1	0	0	0	0	1	0	0	1	0	0	1	0	0	0	0	0	1	0	0
0	0	1	0	1	0	0	0	0	0	0	1	0	0	0	1	0	1	0	0	1	0	0	0	0	1	0	0	0	0	1	0	0	0	0	1	0	0	1	0	0	0	0	1	0	0	1	0	1	0
0	0	0	1	0	0	1	0	0	0	0	1	0	0	1	0	0	1	0	0	1	0	0	0	0	1	0	0	0	0	1	0	0	0	0	1	0	0	1	0	0	0	0	1	0	0	1	0	0	1
1	0	0	0	0	0	0	1	1	0	0	0	1	0	0	0	0	1	0	0	1	0	0	0	0	0	1	0	0	0	1	0	0	0	0	1	0	0	1	0	0	1	0	0	1	0	0	0	0	1
0	0	0	1	0	0	1	0	0	0	0	1	0	0	1	0	0	1	0	0	1	0	0	0	0	1	0	0	0	0	1	0	0	0	0	1	0	0	1	0	0	1	0	0	1	0	0	0	0	0
1	0	0	0	1	0	0	0	0	1	0	0	0	1	0	0	0	1	0	0	1	0	0	0	0	1	0	0	0	0	0	1	0	0	0	1	0	0	1	0	0	0	0	1	0	0	0	1	1	0
0	0	1	0	1	0	0	0	0	0	1	0	0	1	0	0	0	1	0	0	1	0	0	0	1	0	0	0	1	0	0	0	0	0	0	1	0	0	1	0	0	1	0	0	0	1	0	0	1	0
0	0	0	1	0	0	1	0	1	0	0	0	0	0	1	0	0	1	0	0	1	0	0	0	1	0	0	0	0	0	1	0	0	0	0	1	0	0	1	0	1	0	0	0	0	0	0	1	0	0
1	0	0	0	1	0	0	0	1	0	0	0	0	0	1	0	0	1	0	0	1	0	0	0	0	1	0	0	0	0	1	0	0	0	0	1	0	0	1	0	0	0	1	0	0	0	0	1	0	0
0	1	0	0	0	1	0	0	1	0	0	0	1	0	0	0	0	1	0	0	1	0	0	0	0	0	1	0	0	1	0	0	0	0	0	1	0	0	1	0	0	0	1	0	0	1	0	0	0	1
1	0	0	0	0	1	0	0	0	1	0	0	1	0	0	0	0	1	0	0	1	0	0	0	1	0	0	0	0	0	0	1	0	0	0	1	0	0	1	0	0	0	0	1	0	0	0	1	0	0
1	0	0	0	0	0	1	0	0	0	1	0	0	0	1	0	0	1	0	0	1	0	0	0	0	1	0	0	0	0	1	0	0	0	0	1	0	0	1	0	0	1	0	0	0	0	1	0	0	0
1	0	0	0	0	0	1	0	0	0	0	1	1	0	0	0	0	1	0	0	1	0	0	0	0	0	0	1	0	0	1	0	0	0	0	1	0	0	1	0	0	1	0	0	0	0	0	1	1	0
1	0	0	0	0	0	1	0	1	0	0	0	0	1	0	0	0	1	0	0	1	0	0	0	0	0	1	0	0	1	0	0	0	0	0	1	0	0	1	0	0	0	0	1	0	0	1	0	0	0
0	0	0	1	0	0	0	1	0	0	0	1	0	0	0	1	0	1	0	0	1	0	0	0	1	0	0	0	0	0	1	0	0	0	0	1	0	0	1	0	0	1	0	0	0	0	0	1	0	0
0	0	1	0	1	0	0	0	1	0	0	0	0	0	0	1	0	1	0	0	1	0	0	0	1	0	0	0	0	0	1	0	0	0	0	1	0	0	1	0	0	0	0	1	0	0	1	0	0	1
0	0	1	0	0	0	1	0	0	1	0	0	0	0	0	1	0	1	0	0	1	0	0	0	0	1	0	0	0	1	0	0	0	0	0	1	0	0	1	0	0	0	1	0	0	0	1	0	0	0
0	0	0	1	0	1	0	0	0	1	0	0	1	0	0	0	0	1	0	0	1	0	0	0	0	0	1	0	0	0	0	1	0	0	0	1	0	0	1	0	0	1	0	0	0	0	0	1	0	0
0	0	1	0	0	1	0	0	0	0	0	1	0	1	0	0	0	1	0	0	1	0	0	0	0	1	0	0	0	0	1	0	0	0	0	1	0	0	1	0	1	0	0	0	0	0	1	0	0	0
0	0	0	1	0	1	0	0	0	0	0	1	0	0	1	0	0	1	0	0	1	0	0	0	1	0	0	0	1	0	0	0	0	0	0	1	0	0	1	0	0	0	0	1	0	1	0	0	1	0
0	0	0	1	0	0	0	1	0	0	1	0	0	0	1	0	0	1	0	0	1	0	0	0	0	0	1	0	0	0	0	1	0	0	0	1	0	0	1	0	1	0	0	0	0	0	1	0	1	0
0	0	1	0	0	0	0	1	0	0	1	0	1	0	0	0	0	1	0	0	1	0	0	0	0	1	0	0	0	0	1	0	0	0	0	1	0	0	1	0	1	0	0	0	1	0	0	0	1	0
1	0	0	0	0	0	0	1	0	1	0	0	0	0	0	1	0	1	0	0	1	0	0	0	0	0	1	0	1	0	0	0	0	0	0	1	0	0	1	0	1	0	0	0	0	1	0	0	0	0
0	0	1	0	0	0	1	0	0	1	0	0	0	0	1	0	0	1	0	0	1	0	0	0	0	1	0	0	0	0	1	0	0	0	0	1	0	0	1	0	0	0	1	0	0	1	0	0	0	0
0	0	1	0	0	1	0	0	1	0	0	0	0	0	1	0	0	1	0	0	1	0	0	0	0	1	0	0	1	0	0	0	0	0	0	1	0	0	1	0	0	1	0	0	0	0	0	1	1	0
0	1	0	0	0	0	1	0	0	1	0	0	0	0	0	1	0	1	0	0	1	0	0	0	0	1	0	0	0	0	1	0	0	0	0	1	0	0	1	0	0	0	0	1	0	0	1	0	0	1
0	1	0	0	0	0	1	0	0	0	0	1	0	0	1	0	0	1	0	0	1	0	0	0	0	1	0	0	0	0	1	0	0	0	0	1	0	0	1	0	0	1	0	0	0	1	0	0	0	1
0	1	0	0	0	1	0	0	0	0	1	0	0	1	0	0	0	1	0	0	1	0	0	0	0	0	1	0	0	1	0	0	0	0	0	1	0	0	1	0	0	1	0	0	0	0	1	0	0	0
0	0	1	0	1	0	0	0	0	1	0	0	1	0	0	0	0	1	0	0	1	0	0	0	1	0	0	0	0	0	1	0	0	0	0	1	0	0	1	0	0	1	0	0	0	0	0	1	0	0
1	0	0	0	0	0	1	0	0	0	1	0	1	0	0	0	0	1	0	0	1	0	0	0	0	0	0	1	0	0	1	0	0	0	0	1	0	0	1	0	1	0	0	0	0	0	0	1	0	0
0	0	0	1	0	0	0	1	0	0	1	0	0	1	0	0	0	1	0	0	1	0	0	0	1	0	0	0	0	0	1	0	0	0	0	1	0	0	1	0	1	0	0	0	1	0	0	0	1	0
0	1	0	0	0	0	0	1	0	1	0	0	0	0	0	1	0	1	0	0	1	0	0	0	0	1	0	0	0	0	1	0	0	0	0	1	0	0	1	0	0	0	0	1	0	1	0	0	1	0
1	0	0	0	0	0	0	1	1	0	0	0	0	0	1	0	0	1	0	0	1	0	0	0	0	0	1	0	0	0	1	0	0	0	0	1	0	0	1	0	1	0	0	0	1	0	0	0	0	0
1	0	0	0	0	0	0	1	0	0	1	0	1	0	0	0	0	1	0	0	1	0	0	0	0	0	1	0	1	0	0	0	0	0	0	1	0	0	1	0	1	0	0	0	0	1	0	0	0	0
0	0	1	0	0	0	0	1	0	0	1	0	0	1	0	0	0	1	0	0	1	0	0	0	1	0	0	0	1	0	0	0	0	0	0	1	0	0	1	0	0	0	1	0	0	0	0	1	0	0
0	1	0	0	0	1	0	0	1	0	0	0	0	1	0	0	0	1	0	0	1	0	0	0	1	0	0	0	0	0	0	1	0	0	0	1	0	0	1	0	0	0	1	0	0	1	0	0	0	0
0	1	0	0	0	1	0	0	0	1	0	0	1	0	0	0	0	1	0	0	1	0	0	0	0	1	0	0	0	1	0	0	0	0	0	1	0	0	1	0	0	0	0	1	0	0	0	1	0	0
0	0	0	1	1	0	0	0	1	0	0	0	0	0	0	1	0	1	0	0	1	0	0	0	0	0	0	1	0	0	1	0	0	0	0	1	0	0	1	0	0	0	0	1	0	0	1	0	0	0
1	0	0	0	0	0	1	0	0	0	0	1	0	1	0	0	0	1	0	0	1	0	0	0	0	0	1	0	0	0	1	0	0	0	0	1	0	0	1	0	0	1	0	0	0	1	0	0	0	1
0	1	0	0	0	1	0	0	1	0	0	0	0	0	1	0	0	1	0	0	1	0	0	0	0	0	1	0	0	0	1	0	0	0	0	1	0	0	1	0	1	0	0	0	0	0	1	0	0	0
0	0	1	0	0	0	1	0	0	0	0	1	0	0	1	0	0	1	0	0	1	0	0	0	0	1	0	0	0	0	1	0	0	0	0	1	0	0	1	0	0	0	1	0	0	1	0	0	0	1
1	0	0	0	0	1	0	0	0	0	0	1	0	1	0	0	0	1	0	0	1	0	0	0	1	0	0	0	0	1	0	0	0	0	0	1	0	0	1	0	0	0	1	0	1	0	0	0	0	0
1	0	0	0	0	1	0	0	0	1	0	0	0	0	0	1	0	1	0	0	1	0	0	0	0	1	0	0	0	0	1	0	0	0	0	1	0	0	1	0	0	0	0	1	0	1	0	0	0	0
0	0	0	1	0	1	0	0	0	0	1	0	0	0	1	0	0	1	0	0	1	0	0	0	0	0	1	0	0	1	0	0	0	0	0	1	0	0	1	0	0	0	1	0	0	1	0	0	0	0
1	0	0	0	0	1	0	0	0	0	0	1	0	1	0	0	0	1	0	0	1	0	0	0	0	1	0	0	0	1	0	0	0	0	0	1	0	0	1	0	0	1	0	0	0	1	0	0	0	0
1	0	0	0	0	1	0	0	0	1	0	0	1	0	0	0	0	1	0	0	1	0	0	0	0	1	0	0	0	1	0	0	0	0	0	1	0	0	1	0	0	1	0	0	0	1	0	0	0	0
0	0	1	0	0	0	0	1	1	0	0	0	1	0	0	0	0	1	0	0	1	0	0	0	1	0	0	0	0	0	1	0	0	0	0	1	0	0	1	0	0	1	0	0	0	0	0	1	0	0
0	0	0	1	0	0	0	1	0	0	1	0	0	0	1	0	0	1	0	0	1	0	0	0	1	0	0	0	1	0	0	0	0	0	0	1	0	0	1	0	1	0	0	0	0	0	1	0	1	0
0	0	1	0	0	0	1	0	0	0	1	0	1	0	0	0	0	1	0	0	1	0	0	0	0	1	0	0	0	0	1	0	0	0	0	1	0	0	1	0	0	0	1	0	0	1	0	0	1	0
0	0	1	0	0	0	1	0	0	0	1	0	0	0	0	1	0	1	0	0	1	0	0	0	0	0	0	1	0	0	1	0	0	0	0	1	0	0	1	0	0	1	0	0	1	0	0	0	0	0
0	0	1	0	1	0	0	0	1	0	0	0	0	1	0	0	0	1	0	0	1	0	0	0	0	1	0	0	0	0	1	0	0	0	0	1	0	0	1	0	0	0	0	1	0	0	1	0	0	1
1	0	0	0	0	1	0	0	0	1	0	0	0	1	0	0	0	1	0	0	1	0	0	0	1	0	0	0	1	0	0	0	0	0	0	1	0	0	1	0	0	1	0	0	0	1	0	0	0	0
0	1	0	0	0	0	0	1	0	1	0	0	1	0	0	0	0	1	0	0	1	0	0	0	0	0	0	1	0	0	1	0	0	0	0	1	0	0	1	0	1	0	0	0	0	0	0	1	0	0
0	0	1	0	1	0	0	0	1	0	0	0	1	0	0	0	0	1	0	0	1	0	0	0	0	1	0	0	0	0	0	1	0	0	0	1	0	0	1	0	0	0	0	1	0	1	0	0	1	0
0	0	1	0	0	1	0	0	0	0	0	1	0	1	0	0	0	1	0	0	1	0	0	0	0	1	0	0	0	1	0	0	0	0	0	1	0	0	1	0	0	1	0	0	0	0	1	0	1	0
0	1	0	0	0	0	1	0	0	0	0	1	0	1	0	0	0	1	0	0	1	0	0	0	0	1	0	0	0	0	0	1	0	0	0	1	0	0	1	0	0	1	0	0	0	1	0	0	0	0
1	0	0	0	1	0	0	0	1	0	0	0	1	0	0	0	0	1	0	0	1	0	0	0	0	0	0	1	0	0	1	0	0	0	0	1	0	0	1	0	0	1	0	0	1	0	0	0	1	0
0	0	1	0	0	1	0	0	0	0	1	0	0	1	0	0	0	1	0	0	1	0	0	0	0	1	0	0	0	1	0	0	0	0	0	1	0	0	1	0	0	1	0	0	1	0	0	0	0	0
0	0	1	0	0	0	0	1	0	0	0	1	0	0	1	0	0	1	0	0	1	0	0	0	0	0	0	1	0	0	1	0	0	0	0	1	0	0	1	0	0	0	1	0	0	1	0	0	0	1
0	1	0	0	1	0	0	0	0	0	1	0	1	0	0	0	0	1	0	0	1	0	0	0	0	1	0	0	1	0	0	0	0	0	0	1	0	0	1	0	0	0	1	0	1	0	0	0	0	0
0	1	0	0	0	0	0	1	0	0	1	0	0	0	0	1	0	1	0	0	1	0	0	0	0	1	0	0	0	0	1	0	0	0	0	1	0	0	1	0	0	1	0	0	0	1	0	0	1	0
1	0	0	0	0	0	1	0	0	1	0	0	0	0	1	0	0	1	0	0	1	0	0	0	0	1	0	0	1	0	0	0	0	0	0	1	0	0	1	0	0	0	1	0	0	1	0	0	0	1
0	0	1	0	1	0	0	0	0	0	1	0	0	0	1	0	0	1	0	0	1	0	0	0	1	0	0	0	0	0	1	0	0	0	0	1	0	0	1	0	0	0	1	0	1	0	0	0	0	0
0	1	0	0	0	1	0	0	1	0	0	0	0	1	0	0	0	1	0	0	1	0	0	0	0	1	0	0	0	0	1	0	0	0	0	1	0	0	1	0	1	0	0	0	0	1	0	0	1	0
1	0	0	0	0	0	1	0	0	1	0	0	1	0	0	0	0	1	0	0	1	0	0	0	0	1	0	0	0	0	1	0	0	0	0	1	0	0	1	0	0	0	0	1	1	0	0	0	0	0
0	1	0	0	0	0	0	1	1	0	0	0	0	0	1	0	0	1	0	0	1	0	0	0	0	1	0	0	1	0	0	0	0	0	0	1	0	0	1	0	0	0	1	0	0	0	0	1	0	0
0	1	0	0	1	0	0	0	0	1	0	0	1	0	0	0	0	1	0	0	1	0	0	0	0	1	0	0	0	0	1	0	0	0	0	1	0	0	1	0	0	1	0	0	0	0	0	1	0	0
1	0	0	0	0	1	0	0	0	1	0	0	0	1	0	0	0	1	0	0	1	0	0	0	0	0	1	0	0	0	1	0	0	0	0	1	0	0	1	0	1	0	0	0	0	0	1	0	0	0
0	0	1	0	0	1	0	0	0	1	0	0	0	0	0	1	0	1	0	0	1	0	0	0	0	1	0	0	0	0	0	1	0	0	0	1	0	0	1	0	0	0	1	0	0	0	1	0	0	1
0	1	0	0	0	1	0	0	0	0	1	0	0	0	1	0	0	1	0	0	1	0	0	0	0	0	1	0	0	1	0	0	0	0	0	1	0	0	1	0	0	1	0	0	0	0	0	1	0	0
1	0	0	0	0	0	0	1	1	0	0	0	0	0	1	0	0	1	0	0	1	0	0	0	0	1	0	0	0	0	1	0	0	0	0	1	0	0	1	0	0	0	0	1	0	0	0	1	0	0
0	0	0	1	0	0	0	1	0	0	1	0	0	0	1	0	0	1	0	0	1	0	0	0	0	0	1	0	0	0	1	0	0	0	0	1	0	0	1	0	1	0	0	0	0	0	1	0	0	1
0	0	0	1	0	0	1	0	0	1	0	0	0	0	0	1	0	1	0	0	1	0	0	0	0	0	1	0	0	1	0	0	0	0	0	1	0	0	1	0	0	0	0	1	0	0	0	1	0	1
0	1	0	0	0	0	0	1	0	1	0	0	0	1	0	0	0	1	0	0	1	0	0	0	0	1	0	0	0	0	1	0	0	0	0	1	0	0	1	0	0	0	1	0	0	1	0	0	0	0
0	1	0	0	0	0	0	1	0	0	1	0	0	0	1	0	0	1	0	0	1	0	0	0	0	0	0	1	0	0	0	1	0	0	0	1	0	0	1	0	0	1	0	0	0	0	1	0	0	0
1	0	0	0	0	0	1	0	0	0	0	1	0	1	0	0	0	1	0	0	1	0	0	0	0	1	0	0	0	0	1	0	0	0	0	1	0	0	1	0	0	1	0	0	1	0	0	0	0	0
0	0	1	0	0	0	0	1	0	0	1	0	0	0	1	0	0	1	0	0	1	0	0	0	0	0	1	0	0	0	1	0	0	0	0	1	0	0	1	0	1	0	0	0	0	1	0	0	0	0
0	1	0	0	1	0	0	0	0	0	1	0	0	1	0	0	0	1	0	0	1	0	0	0	0	1	0	0	0	0	1	0	0	0	0	1	0	0	1	0	1	0	0	0	0	0	1	0	1	0
0	0	0	1	1	0	0	0	0	0	1	0	0	0	0	1	0	1	0	0	1	0	0	0	0	0	0	1	0	0	1	0	0	0	0	1	0	0	1	0	0	0	1	0	0	1	0	0	0	0
1	0	0	0	1	0	0	0	0	0	1	0	0	0	0	1	0	1	0	0	1	0	0	0	0	1	0	0	0	0	1	0	0	0	0	1	0	0	1	0	1	0	0	0	1	0	0	0	0	0
0	0	0	1	0	1	0	0	1	0	0	0	0	0	0	1	0	1	0	0	1	0	0	0	0	1	0	0	1	0	0	0	0	0	0	1	0	0	1	0	0	0	0	1	0	1	0	0	0	0
1	0	0	0	0	1	0	0	0	0	0	1	0	1	0	0	0	1	0	0	1	0	0	0	0	1	0	0	0	0	1	0	0	0	0	1	0	0	1	0	1	0	0	0	0	0	1	0	0	0
0	1	0	0	1	0	0	0	0	1	0	0	0	0	1	0	0	1	0	0	1	0	0	0	1	0	0	0	0	1	0	0	0	0	0	1	0	0	1	0	1	0	0	0	0	0	0	1	1	0
1	0	0	0	0	1	0	0	1	0	0	0	0	0	1	0	0	1	0	0	1	0	0	0	0	1	0	0	0	0	0	1	0	0	0	1	0	0	1	0	1	0	0	0	0	0	1	0	0	1
0	1	0	0	0	1	0	0	0	1	0	0	0	0	1	0	0	1	0	0	1	0	0	0	0	1	0	0	0	0	1	0	0	0	0	1	0	0	1	0	0	1	0	0	0	0	0	1	0	0
0	0	0	1	0	1	0	0	0	1	0	0	0	0	0	1	0	1	0	0	1	0	0	0	0	0	1	0	0	0	1	0	0	0	0	1	0	0	1	0	0	0	1	0	0	1	0	0	0	0
0	0	1	0	0	1	0	0	0	1	0	0	1	0	0	0	0	1	0	0	1	0	0	0	0	0	0	1	0	1	0	0	0	0	0	1	0	0	1	0	0	1	0	0	1	0	0	0	0	0
0	1	0	0	0	0	0	1	0	0	0	1	0	0	1	0	0	1	0	0	1	0	0	0	1	0	0	0	0	1	0	0	0	0	0	1	0	0	1	0	0	0	1	0	1	0	0	0	0	1
0	0	1	0	0	0	1	0	0	0	0	1	0	0	1	0	0	1	0	0	1	0	0	0	0	0	0	1	0	0	1	0	0	0	0	1	0	0	1	0	1	0	0	0	0	0	1	0	0	0
1	0	0	0	0	0	1	0	0	0	1	0	0	0	1	0	0	1	0	0	1	0	0	0	0	0	1	0	0	0	1	0	0	0	0	1	0	0	1	0	1	0	0	0	0	1	0	0	0	1
1	0	0	0	0	1	0	0	1	0	0	0	0	0	1	0	0	1	0	0	1	0	0	0	0	1	0	0	0	0	1	0	0	0	0	1	0	0	1	0	0	1	0	0	0	1	0	0	0	0
0	0	0	1	0	1	0	0	0	0	0	1	0	0	0	1	0	1	0	0	1	0	0	0	0	0	1	0	0	1	0	0	0	0	0	1	0	0	1	0	0	0	1	0	0	1	0	0	0	1
1	0	0	0	0	1	0	0	0	1	0	0	0	1	0	0	0	1	0	0	1	0	0	0	0	1	0	0	0	0	1	0	0	0	0	1	0	0	1	0	0	0	1	0	0	0	1	0	0	1
0	0	0	1	0	1	0	0	0	1	0	0	1	0	0	0	0	1	0	0	1	0	0	0	0	0	1	0	0	0	1	0	0	0	0	1	0	0	1	0	0	0	0	1	0	0	1	0	0	0
0	0	1	0	0	0	1	0	0	0	1	0	0	0	0	1	0	1	0	0	1	0	0	0	0	0	1	0	0	1	0	0	0	0	0	1	0	0	1	0	1	0	0	0	0	0	0	1	0	0
1	0	0	0	0	1	0	0	0	1	0	0	0	0	1	0	0	1	0	0	1	0	0	0	0	1	0	0	0	0	1	0	0	0	0	1	0	0	1	0	0	0	0	1	0	1	0	0	0	0
0	0	0	1	0	1	0	0	0	0	1	0	0	0	0	1	0	1	0	0	1	0	0	0	0	1	0	0	0	0	1	0	0	0	0	1	0	0	1	0	0	0	1	0	0	1	0	0	1	0
0	0	1	0	0	1	0	0	0	0	0	1	0	0	1	0	0	1	0	0	1	0	0	0	0	0	1	0	1	0	0	0	0	0	0	1	0	0	1	0	0	1	0	0	0	0	0	1	0	0
0	0	0	1	0	0	1	0	0	1	0	0	1	0	0	0	0	1	0	0	1	0	0	0	0	1	0	0	0	1	0	0	0	0	0	1	0	0	1	0	0	0	1	0	1	0	0	0	0	0
0	1	0	0	0	0	0	1	1	0	0	0	0	1	0	0	0	1	0	0	1	0	0	0	0	0	0	1	0	1	0	0	0	0	0	1	0	0	1	0	1	0	0	0	0	0	0	1	0	0
0	0	0	1	0	0	1	0	0	1	0	0	1	0	0	0	0	1	0	0	1	0	0	0	0	1	0	0	0	0	1	0	0	0	0	1	0	0	1	0	0	1	0	0	1	0	0	0	1	0
1	0	0	0	0	1	0	0	1	0	0	0	1	0	0	0	0	1	0	0	1	0	0	0	0	1	0	0	1	0	0	0	0	0	0	1	0	0	1	0	0	1	0	0	0	0	0	1	0	0
1	0	0	0	1	0	0	0	0	0	0	1	0	0	1	0	0	1	0	0	1	0	0	0	0	1	0	0	0	0	1	0	0	0	0	1	0	0	1	0	1	0	0	0	0	1	0	0	0	1
0	0	0	1	0	0	0	1	1	0	0	0	0	0	0	1	0	1	0	0	1	0	0	0	1	0	0	0	0	1	0	0	0	0	0	1	0	0	1	0	0	0	0	1	0	1	0	0	1	0
0	0	0	1	0	0	1	0	0	0	1	0	0	1	0	0	0	1	0	0	1	0	0	0	0	0	1	0	0	0	1	0	0	0	0	1	0	0	1	0	0	0	0	1	0	1	0	0	0	0
1	0	0	0	0	0	1	0	1	0	0	0	0	0	1	0	0	1	0	0	1	0	0	0	0	0	0	1	0	0	1	0	0	0	0	1	0	0	1	0	0	0	1	0	0	0	0	1	0	0
0	0	1	0	0	0	1	0	0	0	0	1	0	0	0	1	0	1	0	0	1	0	0	0	0	0	1	0	1	0	0	0	0	0	0	1	0	0	1	0	1	0	0	0	1	0	0	0	0	0
0	0	0	1	0	0	1	0	0	0	1	0	1	0	0	0	0	1	0	0	1	0	0	0	0	1	0	0	1	0	0	0	0	0	0	1	0	0	1	0	0	1	0	0	0	1	0	0	0	0
0	1	0	0	1	0	0	0	0	1	0	0	1	0	0	0	0	1	0	0	1	0	0	0	0	1	0	0	0	1	0	0	0	0	0	1	0	0	1	0	1	0	0	0	0	1	0	0	0	0
0	1	0	0	1	0	0	0	1	0	0	0	1	0	0	0	0	1	0	0	1	0	0	0	0	0	0	1	0	1	0	0	0	0	0	1	0	0	1	0	0	0	1	0	1	0	0	0	1	0
1	0	0	0	1	0	0	0	0	0	0	1	1	0	0	0	0	1	0	0	1	0	0	0	0	1	0	0	1	0	0	0	0	0	0	1	0	0	1	0	0	0	0	1	0	0	0	1	1	0
1	0	0	0	0	0	1	0	1	0	0	0	0	0	0	1	0	1	0	0	1	0	0	0	0	0	1	0	1	0	0	0	0	0	0	1	0	0	1	0	1	0	0	0	0	0	1	0	0	0
0	0	1	0	1	0	0	0	0	0	1	0	1	0	0	0	0	1	0	0	1	0	0	0	0	1	0	0	0	1	0	0	0	0	0	1	0	0	1	0	0	0	1	0	0	1	0	0	1	0
0	1	0	0	1	0	0	0	0	0	1	0	0	0	1	0	0	1	0	0	1	0	0	0	0	1	0	0	0	0	0	1	0	0	0	1	0	0	1	0	0	0	0	1	1	0	0	0	1	0
0	1	0	0	0	0	0	1	0	1	0	0	0	0	0	1	0	1	0	0	1	0	0	0	0	1	0	0	0	0	1	0	0	0	0	1	0	0	1	0	0	0	0	1	0	1	0	0	0	1
0	1	0	0	0	0	0	1	0	1	0	0	0	0	1	0	0	1	0	0	1	0	0	0	0	1	0	0	0	0	1	0	0	0	0	1	0	0	1	0	0	1	0	0	1	0	0	0	0	1
0	0	0	1	0	1	0	0	0	0	1	0	0	1	0	0	0	1	0	0	1	0	0	0	0	1	0	0	0	0	1	0	0	0	0	1	0	0	1	0	0	1	0	0	0	1	0	0	0	0
0	0	0	1	0	0	1	0	1	0	0	0	1	0	0	0	0	1	0	0	1	0	0	0	0	1	0	0	0	1	0	0	0	0	0	1	0	0	1	0	1	0	0	0	0	0	1	0	0	0
1	0	0	0	0	0	1	0	0	0	1	0	0	1	0	0	0	1	0	0	1	0	0	0	0	0	1	0	0	1	0	0	0	0	0	1	0	0	1	0	0	1	0	0	0	0	0	1	0	0
1	0	0	0	0	0	0	1	0	0	1	0	0	0	1	0	0	1	0	0	1	0	0	0	0	1	0	0	0	0	1	0	0	0	0	1	0	0	1	0	0	0	1	0	0	0	0	1	0	1
0	0	0	1	0	0	0	1	0	0	0	1	0	0	0	1	0	1	0	0	1	0	0	0	0	0	0	1	0	0	1	0	0	0	0	1	0	0	1	0	0	1	0	0	0	0	0	1	0	0
0	0	1	0	0	0	1	0	0	1	0	0	0	0	1	0	0	1	0	0	1	0	0	0	0	0	0	1	0	0	1	0	0	0	0	1	0	0	1	0	0	0	1	0	0	0	1	0	0	0
1	0	0	0	0	0	1	0	0	0	1	0	1	0	0	0	0	1	0	0	1	0	0	0	0	1	0	0	1	0	0	0	0	0	0	1	0	0	1	0	0	0	1	0	0	1	0	0	0	0
0	0	1	0	0	0	0	1	0	1	0	0	1	0	0	0	0	1	0	0	1	0	0	0	0	1	0	0	0	0	1	0	0	0	0	1	0	0	1	0	0	0	1	0	0	0	1	0	0	1
0	1	0	0	0	1	0	0	0	1	0	0	0	1	0	0	0	1	0	0	1	0	0	0	0	1	0	0	0	0	1	0	0	0	0	1	0	0	1	0	0	1	0	0	0	0	0	1	1	0
0	1	0	0	0	0	0	1	0	0	1	0	1	0	0	0	0	1	0	0	1	0	0	0	0	0	0	1	0	0	1	0	0	0	0	1	0	0	1	0	0	0	0	1	0	0	0	1	1	0
0	0	1	0	0	0	1	0	0	1	0	0	0	0	0	1	0	1	0	0	1	0	0	0	0	1	0	0	0	0	0	1	0	0	0	1	0	0	1	0	0	0	1	0	0	1	0	0	1	0
0	0	1	0	0	0	1	0	0	0	1	0	0	0	1	0	0	1	0	0	1	0	0	0	0	0	0	1	0	0	0	1	0	0	0	1	0	0	1	0	0	0	0	1	0	0	0	1	0	1
0	0	1	0	0	0	1	0	0	1	0	0	0	0	0	1	0	1	0	0	1	0	0	0	0	1	0	0	0	0	1	0	0	0	0	1	0	0	1	0	0	0	1	0	1	0	0	0	1	0
1	0	0	0	0	0	1	0	0	0	1	0	1	0	0	0	0	1	0	0	1	0	0	0	0	1	0	0	0	0	1	0	0	0	0	1	0	0	1	0	0	0	1	0	0	1	0	0	0	0
0	1	0	0	0	0	1	0	0	0	0	1	0	0	1	0	0	1	0	0	1	0	0	0	0	0	0	1	0	0	1	0	0	0	0	1	0	0	1	0	0	0	1	0	0	0	1	0	0	1
0	1	0	0	1	0	0	0	0	1	0	0	0	1	0	0	0	1	0	0	1	0	0	0	0	0	0	1	0	1	0	0	0	0	0	1	0	0	1	0	0	1	0	0	0	1	0	0	0	0
0	0	1	0	0	0	0	1	0	0	0	1	0	0	0	1	0	1	0	0	1	0	0	0	0	0	0	1	0	0	1	0	0	0	0	1	0	0	1	0	1	0	0	0	0	0	1	0	0	0
0	0	1	0	0	0	1	0	1	0	0	0	0	0	1	0	0	1	0	0	1	0	0	0	0	1	0	0	1	0	0	0	0	0	0	1	0	0	1	0	0	0	1	0	1	0	0	0	0	0
0	1	0	0	0	1	0	0	0	0	0	1	0	1	0	0	0	1	0	0	1	0	0	0	1	0	0	0	0	0	0	1	0	0	0	1	0	0	1	0	0	0	1	0	0	1	0	0	0	0
0	0	1	0	1	0	0	0	1	0	0	0	0	1	0	0	0	1	0	0	1	0	0	0	1	0	0	0	0	0	0	1	0	0	0	1	0	0	1	0	0	1	0	0	0	0	0	1	0	1
1	0	0	0	0	0	1	0	0	1	0	0	0	1	0	0	0	1	0	0	1	0	0	0	0	0	0	1	0	1	0	0	0	0	0	1	0	0	1	0	0	1	0	0	0	1	0	0	0	1
0	0	0	1	0	1	0	0	0	1	0	0	0	0	0	1	0	1	0	0	1	0	0	0	0	0	0	1	0	1	0	0	0	0	0	1	0	0	1	0	0	0	1	0	0	1	0	0	0	0
0	1	0	0	0	0	0	1	1	0	0	0	0	0	1	0	0	1	0	0	1	0	0	0	0	1	0	0	0	1	0	0	0	0	0	1	0	0	1	0	0	1	0	0	0	0	0	1	0	0
1	0	0	0	0	1	0	0	0	0	0	1	0	1	0	0	0	1	0	0	1	0	0	0	0	1	0	0	0	0	1	0	0	0	0	1	0	0	1	0	0	0	0	1	0	0	1	0	0	1
0	0	1	0	0	0	1	0	0	0	1	0	0	0	0	1	0	1	0	0	1	0	0	0	0	1	0	0	1	0	0	0	0	0	0	1	0	0	1	0	0	0	1	0	0	1	0	0	1	0
0	0	1	0	1	0	0	0	0	0	1	0	1	0	0	0	0	1	0	0	1	0	0	0	0	0	0	1	0	0	1	0	0	0	0	1	0	0	1	0	0	1	0	0	1	0	0	0	1	0
0	0	1	0	0	0	1	0	0	0	1	0	0	0	1	0	0	1	0	0	1	0	0	0	0	1	0	0	0	0	1	0	0	0	0	1	0	0	1	0	0	0	1	0	0	1	0	0	0	1
0	0	0	1	0	0	1	0	1	0	0	0	0	0	1	0	0	1	0	0	1	0	0	0	0	0	0	1	0	0	1	0	0	0	0	1	0	0	1	0	0	0	0	1	0	1	0	0	0	0
0	0	0	1	1	0	0	0	1	0	0	0	1	0	0	0	0	1	0	0	1	0	0	0	0	0	0	1	0	0	0	1	0	0	0	1	0	0	1	0	0	0	0	1	0	0	1	0	1	0
0	0	0	1	1	0	0	0	0	0	1	0	0	0	1	0	0	1	0	0	1	0	0	0	0	1	0	0	1	0	0	0	0	0	0	1	0	0	1	0	1	0	0	0	0	0	0	1	0	0
0	0	1	0	0	0	0	1	1	0	0	0	1	0	0	0	0	1	0	0	1	0	0	0	0	1	0	0	0	0	1	0	0	0	0	1	0	0	1	0	0	1	0	0	1	0	0	0	0	0
0	1	0	0	1	0	0	0	0	0	0	1	0	0	1	0	0	1	0	0	1	0	0	0	0	0	1	0	0	1	0	0	0	0	0	1	0	0	1	0	0	0	0	1	1	0	0	0	0	1
0	0	1	0	0	0	0	1	0	0	1	0	0	0	1	0	0	1	0	0	1	0	0	0	1	0	0	0	0	1	0	0	0	0	0	1	0	0	1	0	0	0	1	0	1	0	0	0	0	0
0	0	1	0	0	0	1	0	1	0	0	0	0	1	0	0	0	1	0	0	1	0	0	0	0	0	1	0	0	0	1	0	0	0	0	1	0	0	1	0	1	0	0	0	0	0	1	0	1	0
0	0	0	1	0	0	1	0	0	0	1	0	0	1	0	0	0	1	0	0	1	0	0	0	0	0	1	0	0	1	0	0	0	0	0	1	0	0	1	0	0	0	1	0	0	1	0	0	0	0
0	0	1	0	0	0	1	0	1	0	0	0	0	0	1	0	0	1	0	0	1	0	0	0	0	1	0	0	0	0	1	0	0	0	0	1	0	0	1	0	0	0	1	0	1	0	0	0	1	0
0	1	0	0	0	0	0	1	0	0	1	0	0	1	0	0	0	1	0	0	1	0	0	0	1	0	0	0	0	0	1	0	0	0	0	1	0	0	1	0	1	0	0	0	1	0	0	0	0	0
1	0	0	0	0	0	1	0	0	1	0	0	1	0	0	0	0	1	0	0	1	0	0	0	0	1	0	0	0	1	0	0	0	0	0	1	0	0	1	0	0	1	0	0	0	0	1	0	0	0
0	0	1	0	0	0	0	1	0	1	0	0	1	0	0	0	0	1	0	0	1	0	0	0	0	0	1	0	0	1	0	0	0	0	0	1	0	0	1	0	0	1	0	0	0	0	1	0	0	1
0	0	0	1	1	0	0	0	1	0	0	0	1	0	0	0	0	1	0	0	1	0	0	0	0	1	0	0	0	0	1	0	0	0	0	1	0	0	1	0	0	0	1	0	0	0	0	1	0	0
1	0	0	0	0	0	0	1	0	0	1	0	1	0	0	0	0	1	0	0	1	0	0	0	0	0	1	0	0	0	1	0	0	0	0	1	0	0	1	0	1	0	0	0	0	0	1	0	1	0
0	1	0	0	1	0	0	0	1	0	0	0	0	0	0	1	0	1	0	0	1	0	0	0	0	1	0	0	0	1	0	0	0	0	0	1	0	0	1	0	0	1	0	0	0	0	0	1	0	0
0	1	0	0	0	0	0	1	0	0	1	0	0	0	0	1	0	1	0	0	1	0	0	0	0	1	0	0	1	0	0	0	0	0	0	1	0	0	1	0	1	0	0	0	0	1	0	0	0	0
0	1	0	0	0	0	1	0	0	0	1	0	0	1	0	0	0	1	0	0	1	0	0	0	0	1	0	0	0	0	1	0	0	0	0	1	0	0	1	0	0	0	1	0	0	0	1	0	0	0
0	1	0	0	0	0	0	1	1	0	0	0	0	0	1	0	0	1	0	0	1	0	0	0	0	1	0	0	0	0	1	0	0	0	0	1	0	0	1	0	0	0	1	0	1	0	0	0	0	0
0	0	1	0	0	0	1	0	0	1	0	0	0	0	1	0	0	1	0	0	1	0	0	0	0	1	0	0	0	0	1	0	0	0	0	1	0	0	1	0	1	0	0	0	0	1	0	0	1	0
0	1	0	0	0	0	1	0	0	0	1	0	0	1	0	0	0	1	0	0	1	0	0	0	0	0	1	0	0	0	1	0	0	0	0	1	0	0	1	0	0	0	0	1	0	0	1	0	0	0
0	1	0	0	0	1	0	0	0	0	1	0	0	0	1	0	0	1	0	0	1	0	0	0	0	1	0	0	0	0	1	0	0	0	0	1	0	0	1	0	0	1	0	0	1	0	0	0	0	0
0	0	0	1	0	0	0	1	0	1	0	0	1	0	0	0	0	1	0	0	1	0	0	0	0	0	1	0	0	0	0	1	0	0	0	1	0	0	1	0	1	0	0	0	0	1	0	0	0	0
0	0	0	1	0	0	0	1	0	1	0	0	0	1	0	0	0	1	0	0	1	0	0	0	0	0	1	0	0	1	0	0	0	0	0	1	0	0	1	0	0	0	0	1	0	0	1	0	1	0
0	0	0	1	0	0	1	0	1	0	0	0	0	1	0	0	0	1	0	0	1	0	0	0	0	0	1	0	0	1	0	0	0	0	0	1	0	0	1	0	0	1	0	0	0	0	0	1	0	0
0	0	1	0	1	0	0	0	0	1	0	0	0	1	0	0	0	1	0	0	1	0	0	0	0	0	1	0	0	1	0	0	0	0	0	1	0	0	1	0	0	1	0	0	0	1	0	0	0	1
0	1	0	0	0	0	1	0	1	0	0	0	0	1	0	0	0	1	0	0	1	0	0	0	0	0	0	1	0	0	1	0	0	0	0	1	0	0	1	0	0	1	0	0	0	0	0	1	0	0
1	0	0	0	0	0	1	0	0	0	1	0	0	1	0	0	0	1	0	0	1	0	0	0	0	1	0	0	0	0	1	0	0	0	0	1	0	0	1	0	0	0	1	0	0	0	0	1	0	0
0	0	1	0	1	0	0	0	0	0	1	0	0	0	0	1	0	1	0	0	1	0	0	0	0	1	0	0	0	0	1	0	0	0	0	1	0	0	1	0	0	0	1	0	1	0	0	0	1	0
0	0	0	1	0	0	1	0	0	0	1	0	0	0	0	1	0	1	0	0	1	0	0	0	0	1	0	0	0	1	0	0	0	0	0	1	0	0	1	0	0	0	1	0	0	1	0	0	0	1
0	0	1	0	0	0	1	0	0	0	0	1	0	1	0	0	0	1	0	0	1	0	0	0	1	0	0	0	0	1	0	0	0	0	0	1	0	0	1	0	0	0	1	0	0	0	1	0	1	0
1	0	0	0	0	0	0	1	0	1	0	0	1	0	0	0	0	1	0	0	1	0	0	0	0	0	1	0	0	0	0	1	0	0	0	1	0	0	1	0	0	0	0	1	0	1	0	0	1	0
0	0	0	1	0	0	1	0	0	0	0	1	0	1	0	0	0	1	0	0	1	0	0	0	0	0	0	1	0	1	0	0	0	0	0	1	0	0	1	0	0	0	0	1	0	1	0	0	0	0
0	0	0	1	0	0	1	0	0	0	0	1	0	1	0	0	0	1	0	0	1	0	0	0	0	0	1	0	0	0	1	0	0	0	0	1	0	0	1	0	0	0	1	0	1	0	0	0	1	0
0	0	1	0	0	1	0	0	0	1	0	0	0	0	0	1	0	1	0	0	1	0	0	0	0	1	0	0	1	0	0	0	0	0	0	1	0	0	1	0	1	0	0	0	1	0	0	0	0	1
0	0	0	1	0	0	1	0	0	1	0	0	1	0	0	0	0	1	0	0	1	0	0	0	0	1	0	0	0	0	1	0	0	0	0	1	0	0	1	0	0	0	0	1	0	0	1	0	0	1
0	0	1	0	1	0	0	0	0	0	0	1	1	0	0	0	0	1	0	0	1	0	0	0	0	0	1	0	0	0	1	0	0	0	0	1	0	0	1	0	0	1	0	0	1	0	0	0	0	0
0	1	0	0	0	0	0	1	0	0	0	1	0	1	0	0	0	1	0	0	1	0	0	0	0	1	0	0	0	0	1	0	0	0	0	1	0	0	1	0	0	0	1	0	0	1	0	0	0	0
0	0	1	0	1	0	0	0	0	0	1	0	0	0	0	1	0	1	0	0	1	0	0	0	0	1	0	0	0	0	1	0	0	0	0	1	0	0	1	0	0	1	0	0	0	1	0	0	0	0
0	1	0	0	0	0	0	1	0	0	1	0	0	0	1	0	0	1	0	0	1	0	0	0	0	0	1	0	0	1	0	0	0	0	0	1	0	0	1	0	0	0	1	0	1	0	0	0	0	0
1	0	0	0	0	0	1	0	0	0	1	0	0	0	0	1	0	1	0	0	1	0	0	0	0	1	0	0	0	0	1	0	0	0	0	1	0	0	1	0	1	0	0	0	0	1	0	0	0	0
0	0	1	0	1	0	0	0	0	0	1	0	1	0	0	0	0	1	0	0	1	0	0	0	0	0	1	0	0	1	0	0	0	0	0	1	0	0	1	0	0	0	1	0	0	1	0	0	0	0
0	0	1	0	0	0	0	1	1	0	0	0	0	0	0	1	0	1	0	0	1	0	0	0	0	1	0	0	0	1	0	0	0	0	0	1	0	0	1	0	0	1	0	0	0	0	0	1	0	1
0	0	1	0	0	1	0	0	0	0	0	1	0	1	0	0	0	1	0	0	1	0	0	0	0	0	0	1	0	0	1	0	0	0	0	1	0	0	1	0	0	1	0	0	0	0	0	1	0	0
0	0	1	0	0	0	1	0	0	0	1	0	0	0	1	0	0	1	0	0	1	0	0	0	0	1	0	0	1	0	0	0	0	0	0	1	0	0	1	0	0	0	1	0	0	0	1	0	0	1
0	0	0	1	0	0	0	1	0	0	1	0	1	0	0	0	0	1	0	0	1	0	0	0	0	1	0	0	1	0	0	0	0	0	0	1	0	0	1	0	0	0	0	1	0	0	0	1	0	0
1	0	0	0	0	1	0	0	0	0	1	0	0	0	0	1	0	1	0	0	1	0	0	0	0	0	1	0	0	1	0	0	0	0	0	1	0	0	1	0	0	1	0	0	0	1	0	0	0	1
0	0	1	0	0	0	0	1	0	0	1	0	0	1	0	0	0	1	0	0	1	0	0	0	0	0	1	0	0	1	0	0	0	0	0	1	0	0	1	0	0	0	1	0	0	1	0	0	0	0
0	1	0	0	0	0	1	0	0	0	1	0	0	1	0	0	0	1	0	0	1	0	0	0	0	0	0	1	0	0	1	0	0	0	0	1	0	0	1	0	0	0	0	1	0	0	1	0	0	0
0	0	1	0	0	0	0	1	0	0	0	1	0	0	1	0	0	1	0	0	1	0	0	0	0	0	1	0	0	0	1	0	0	0	0	1	0	0	1	0	0	1	0	0	0	1	0	0	0	1
1	0	0	0	0	1	0	0	0	1	0	0	1	0	0	0	0	1	0	0	1	0	0	0	1	0	0	0	0	1	0	0	0	0	0	1	0	0	1	0	0	0	0	1	0	0	1	0	0	1
0	1	0	0	0	0	0	1	0	0	1	0	1	0	0	0	0	1	0	0	1	0	0	0	0	0	1	0	0	1	0	0	0	0	0	1	0	0	1	0	0	1	0	0	0	1	0	0	0	0
0	0	0	1	0	0	0	1	0	1	0	0	1	0	0	0	0	1	0	0	1	0	0	0	0	1	0	0	0	0	1	0	0	0	0	1	0	0	1	0	1	0	0	0	0	0	0	1	0	0
1	0	0	0	0	0	0	1	0	0	0	1	0	0	0	1	0	1	0	0	1	0	0	0	0	0	0	1	0	0	1	0	0	0	0	1	0	0	1	0	0	1	0	0	0	1	0	0	1	0
1	0	0	0	0	0	1	0	0	0	1	0	0	0	1	0	0	1	0	0	1	0	0	0	0	0	0	1	0	0	1	0	0	0	0	1	0	0	1	0	0	0	1	0	0	0	0	1	0	0
0	1	0	0	0	0	1	0	0	1	0	0	0	1	0	0	0	1	0	0	1	0	0	0	0	0	1	0	1	0	0	0	0	0	0	1	0	0	1	0	0	0	0	1	0	1	0	0	0	0
0	0	1	0	0	0	0	1	0	0	0	1	0	0	0	1	0	1	0	0	1	0	0	0	0	1	0	0	0	0	1	0	0	0	0	1	0	0	1	0	1	0	0	0	0	0	1	0	0	0
0	0	1	0	0	0	0	1	0	0	1	0	0	0	1	0	0	1	0	0	1	0	0	0	0	0	0	1	0	0	1	0	0	0	0	1	0	0	1	0	0	0	1	0	1	0	0	0	0	1
0	1	0	0	0	0	0	1	0	0	1	0	0	0	1	0	0	1	0	0	1	0	0	0	0	0	1	0	1	0	0	0	0	0	0	1	0	0	1	0	1	0	0	0	1	0	0	0	0	1
1	0	0	0	0	1	0	0	0	0	0	1	0	1	0	0	0	1	0	0	1	0	0	0	0	1	0	0	0	0	1	0	0	0	0	1	0	0	1	0	0	0	0	1	0	0	0	1	0	0
0	0	1	0	0	0	1	0	1	0	0	0	0	1	0	0	0	1	0	0	1	0	0	0	0	0	0	1	0	1	0	0	0	0	0	1	0	0	1	0	1	0	0	0	1	0	0	0	0	1
0	1	0	0	0	0	1	0	0	0	0	1	0	0	1	0	0	1	0	0	1	0	0	0	0	1	0	0	0	0	1	0	0	0	0	1	0	0	1	0	0	0	1	0	0	0	0	1	0	0
0	0	1	0	0	0	1	0	0	0	1	0	1	0	0	0	0	1	0	0	1	0	0	0	0	1	0	0	0	0	1	0	0	0	0	1	0	0	1	0	0	0	1	0	0	1	0	0	0	1
0	0	1	0	0	1	0	0	0	0	0	1	0	1	0	0	0	1	0	0	1	0	0	0	0	1	0	0	0	0	0	1	0	0	0	1	0	0	1	0	0	1	0	0	0	1	0	0	0	1
0	0	0	1	0	0	0	1	0	0	1	0	0	1	0	0	0	1	0	0	1	0	0	0	1	0	0	0	1	0	0	0	0	0	0	1	0	0	1	0	1	0	0	0	0	0	0	1	0	0
0	0	0	1	0	0	1	0	0	0	1	0	0	1	0	0	0	1	0	0	1	0	0	0	0	0	1	0	0	1	0	0	0	0	0	1	0	0	1	0	1	0	0	0	0	0	1	0	0	1
1	0	0	0	0	0	1	0	1	0	0	0	0	0	1	0	0	1	0	0	1	0	0	0	1	0	0	0	1	0	0	0	0	0	0	1	0	0	1	0	1	0	0	0	0	1	0	0	0	1
0	0	0	1	1	0	0	0	0	0	1	0	0	0	0	1	0	1	0	0	1	0	0	0	0	0	0	1	0	0	1	0	0	0	0	1	0	0	1	0	1	0	0	0	0	1	0	0	0	0
0	0	0	1	0	1	0	0	0	1	0	0	0	0	0	1	0	1	0	0	1	0	0	0	0	0	1	0	0	1	0	0	0	0	0	1	0	0	1	0	0	0	1	0	0	0	0	1	0	0
0	1	0	0	1	0	0	0	0	0	1	0	0	1	0	0	0	1	0	0	1	0	0	0	0	0	0	1	0	0	1	0	0	0	0	1	0	0	1	0	0	1	0	0	0	1	0	0	0	1
0	1	0	0	0	0	0	1	0	0	1	0	1	0	0	0	0	1	0	0	1	0	0	0	0	0	1	0	0	0	1	0	0	0	0	1	0	0	1	0	1	0	0	0	0	0	0	1	0	0
0	1	0	0	0	0	0	1	0	0	0	1	0	0	1	0	0	1	0	0	1	0	0	0	0	1	0	0	0	1	0	0	0	0	0	1	0	0	1	0	0	0	0	1	0	1	0	0	0	0
0	0	0	1	0	0	1	0	0	0	0	1	0	0	1	0	0	1	0	0	1	0	0	0	1	0	0	0	0	0	1	0	0	0	0	1	0	0	1	0	0	0	1	0	0	0	1	0	0	0
0	1	0	0	0	0	0	1	0	0	1	0	0	0	1	0	0	1	0	0	1	0	0	0	0	0	0	1	0	0	1	0	0	0	0	1	0	0	1	0	1	0	0	0	0	1	0	0	0	0
0	1	0	0	0	0	1	0	0	0	1	0	0	1	0	0	0	1	0	0	1	0	0	0	0	0	1	0	0	1	0	0	0	0	0	1	0	0	1	0	0	1	0	0	0	1	0	0	1	0
1	0	0	0	1	0	0	0	1	0	0	0	0	1	0	0	0	1	0	0	1	0	0	0	1	0	0	0	0	1	0	0	0	0	0	1	0	0	1	0	0	0	1	0	0	1	0	0	0	1
0	0	0	1	1	0	0	0	0	0	1	0	1	0	0	0	0	1	0	0	1	0	0	0	0	1	0	0	0	1	0	0	0	0	0	1	0	0	1	0	0	0	1	0	0	1	0	0	0	0
0	0	1	0	0	0	0	1	0	0	1	0	0	1	0	0	0	1	0	0	1	0	0	0	0	0	1	0	0	0	0	1	0	0	0	1	0	0	1	0	0	0	0	1	0	0	0	1	0	1
0	1	0	0	0	1	0	0	0	1	0	0	0	1	0	0	0	1	0	0	1	0	0	0	0	0	0	1	0	0	1	0	0	0	0	1	0	0	1	0	1	0	0	0	0	1	0	0	0	0
0	1	0	0	1	0	0	0	0	0	1	0	1	0	0	0	0	1	0	0	1	0	0	0	0	0	1	0	0	1	0	0	0	0	0	1	0	0	1	0	0	0	0	1	0	0	0	1	0	0
0	0	0	1	0	0	0	1	1	0	0	0	1	0	0	0	0	1	0	0	1	0	0	0	1	0	0	0	0	0	1	0	0	0	0	1	0	0	1	0	0	1	0	0	0	1	0	0	0	0
1	0	0	0	0	1	0	0	0	0	0	1	0	0	1	0	0	1	0	0	1	0	0	0	0	0	1	0	0	1	0	0	0	0	0	1	0	0	1	0	1	0	0	0	0	0	0	1	0	1
0	0	0	1	0	0	0	1	1	0	0	0	1	0	0	0	0	1	0	0	1	0	0	0	1	0	0	0	0	1	0	0	0	0	0	1	0	0	1	0	0	0	0	1	1	0	0	0	1	0
0	1	0	0	1	0	0	0	0	1	0	0	1	0	0	0	0	1	0	0	1	0	0	0	0	1	0	0	0	0	1	0	0	0	0	1	0	0	1	0	1	0	0	0	0	0	0	1	0	1
0	0	1	0	0	0	1	0	0	1	0	0	0	1	0	0	0	1	0	0	1	0	0	0	0	1	0	0	0	1	0	0	0	0	0	1	0	0	1	0	1	0	0	0	0	1	0	0	0	0
1	0	0	0	0	0	1	0	0	0	1	0	1	0	0	0	0	1	0	0	1	0	0	0	0	0	0	1	0	1	0	0	0	0	0	1	0	0	1	0	1	0	0	0	1	0	0	0	0	0
0	1	0	0	1	0	0	0	0	0	0	1	0	0	1	0	0	1	0	0	1	0	0	0	0	0	1	0	0	1	0	0	0	0	0	1	0	0	1	0	0	1	0	0	1	0	0	0	1	0
0	0	0	1	0	1	0	0	0	1	0	0	0	0	0	1	0	1	0	0	1	0	0	0	0	1	0	0	1	0	0	0	0	0	0	1	0	0	1	0	0	1	0	0	0	1	0	0	0	1
0	0	0	1	0	1	0	0	0	0	0	1	0	0	1	0	0	1	0	0	1	0	0	0	1	0	0	0	1	0	0	0	0	0	0	1	0	0	1	0	0	0	1	0	0	0	1	0	0	0
0	0	1	0	0	1	0	0	0	0	0	1	1	0	0	0	0	1	0	0	1	0	0	0	0	0	0	1	0	1	0	0	0	0	0	1	0	0	1	0	0	1	0	0	1	0	0	0	0	0
0	0	1	0	0	0	1	0	0	1	0	0	0	1	0	0	0	1	0	0	1	0	0	0	0	1	0	0	1	0	0	0	0	0	0	1	0	0	1	0	1	0	0	0	0	0	1	0	0	1
0	1	0	0	0	0	0	1	0	0	1	0	0	1	0	0	0	1	0	0	1	0	0	0	0	1	0	0	0	0	1	0	0	0	0	1	0	0	1	0	0	1	0	0	0	1	0	0	0	0
0	0	1	0	1	0	0	0	0	0	0	1	0	1	0	0	0	1	0	0	1	0	0	0	0	1	0	0	1	0	0	0	0	0	0	1	0	0	1	0	0	0	1	0	0	0	0	1	0	0
0	1	0	0	1	0	0	0	1	0	0	0	0	0	0	1	0	1	0	0	1	0	0	0	1	0	0	0	0	0	0	1	0	0	0	1	0	0	1	0	0	1	0	0	1	0	0	0	0	1
0	1	0	0	0	0	0	1	1	0	0	0	0	0	1	0	0	1	0	0	1	0	0	0	0	0	0	1	0	0	1	0	0	0	0	1	0	0	1	0	0	1	0	0	1	0	0	0	1	0
0	1	0	0	1	0	0	0	1	0	0	0	0	0	1	0	0	1	0	0	1	0	0	0	0	0	0	1	0	0	1	0	0	0	0	1	0	0	1	0	0	1	0	0	0	0	1	0	1	0
0	0	0	1	0	0	0	1	0	0	1	0	0	0	0	1	0	1	0	0	1	0	0	0	0	0	1	0	1	0	0	0	0	0	0	1	0	0	1	0	1	0	0	0	1	0	0	0	0	0
1	0	0	0	0	1	0	0	1	0	0	0	0	0	0	1	0	1	0	0	1	0	0	0	0	1	0	0	1	0	0	0	0	0	0	1	0	0	1	0	0	1	0	0	0	1	0	0	1	0
0	0	0	1	0	0	0	1	0	0	1	0	0	0	0	1	0	1	0	0	1	0	0	0	0	0	0	1	0	1	0	0	0	0	0	1	0	0	1	0	1	0	0	0	0	0	1	0	1	0
0	0	1	0	0	0	1	0	1	0	0	0	0	0	1	0	0	1	0	0	1	0	0	0	0	0	0	1	0	0	1	0	0	0	0	1	0	0	1	0	1	0	0	0	1	0	0	0	0	0
0	0	0	1	1	0	0	0	0	0	1	0	0	0	1	0	0	1	0	0	1	0	0	0	0	1	0	0	0	0	1	0	0	0	0	1	0	0	1	0	0	0	0	1	0	1	0	0	0	1
0	0	0	1	1	0	0	0	0	0	1	0	0	0	1	0	0	1	0	0	1	0	0	0	0	0	1	0	0	0	1	0	0	0	0	1	0	0	1	0	0	0	0	1	1	0	0	0	1	0
0	1	0	0	0	0	1	0	0	1	0	0	0	0	1	0	0	1	0	0	1	0	0	0	0	0	1	0	0	0	1	0	0	0	0	1	0	0	1	0	0	1	0	0	0	0	1	0	0	1
0	1	0	0	1	0	0	0	0	0	1	0	0	0	1	0	0	1	0	0	1	0	0	0	0	0	1	0	0	1	0	0	0	0	0	1	0	0	1	0	0	0	1	0	0	0	0	1	0	0
0	1	0	0	0	0	0	1	0	0	1	0	0	1	0	0	0	1	0	0	1	0	0	0	0	1	0	0	0	0	1	0	0	0	0	1	0	0	1	0	0	0	0	1	0	0	0	1	0	0
0	0	1	0	0	1	0	0	0	0	0	1	0	0	1	0	0	1	0	0	1	0	0	0	0	0	1	0	0	0	1	0	0	0	0	1	0	0	1	0	0	0	1	0	0	0	1	0	1	0
0	0	1	0	0	0	0	1	0	1	0	0	0	1	0	0	0	1	0	0	1	0	0	0	0	0	1	0	0	1	0	0	0	0	0	1	0	0	1	0	0	0	1	0	0	0	1	0	0	0
0	0	1	0	0	0	0	1	0	0	0	1	0	1	0	0	0	1	0	0	1	0	0	0	0	0	1	0	0	0	1	0	0	0	0	1	0	0	1	0	0	0	1	0	0	1	0	0	1	0
0	0	0	1	0	0	1	0	0	0	1	0	0	0	1	0	0	1	0	0	1	0	0	0	0	0	1	0	0	1	0	0	0	0	0	1	0	0	1	0	0	0	0	1	0	0	1	0	0	1
1	0	0	0	1	0	0	0	1	0	0	0	0	1	0	0	0	1	0	0	1	0	0	0	0	0	1	0	0	1	0	0	0	0	0	1	0	0	1	0	0	1	0	0	0	0	1	0	0	0
0	1	0	0	0	1	0	0	1	0	0	0	0	0	1	0	0	1	0	0	1	0	0	0	0	1	0	0	0	1	0	0	0	0	0	1	0	0	1	0	1	0	0	0	0	0	0	1	0	0
0	1	0	0	1	0	0	0	1	0	0	0	0	0	1	0	0	1	0	0	1	0	0	0	1	0	0	0	0	1	0	0	0	0	0	1	0	0	1	0	0	0	0	1	1	0	0	0	1	0
0	0	1	0	0	1	0	0	0	0	0	1	0	1	0	0	0	1	0	0	1	0	0	0	0	1	0	0	0	1	0	0	0	0	0	1	0	0	1	0	0	1	0	0	0	1	0	0	1	0
0	1	0	0	1	0	0	0	0	1	0	0	0	1	0	0	0	1	0	0	1	0	0	0	0	1	0	0	1	0	0	0	0	0	0	1	0	0	1	0	0	1	0	0	0	0	1	0	0	0
1	0	0	0	0	0	0	1	0	1	0	0	0	0	0	1	0	1	0	0	1	0	0	0	0	0	1	0	1	0	0	0	0	0	0	1	0	0	1	0	0	1	0	0	0	1	0	0	0	0
1	0	0	0	0	0	1	0	0	0	0	1	0	1	0	0	0	1	0	0	1	0	0	0	0	0	1	0	0	1	0	0	0	0	0	1	0	0	1	0	0	1	0	0	0	0	0	1	0	0
0	1	0	0	0	0	0	1	0	0	1	0	0	0	0	1	0	1	0	0	1	0	0	0	0	1	0	0	0	1	0	0	0	0	0	1	0	0	1	0	1	0	0	0	0	0	0	1	0	0
0	0	1	0	0	0	1	0	0	0	1	0	0	1	0	0	0	1	0	0	1	0	0	0	0	0	0	1	0	0	1	0	0	0	0	1	0	0	1	0	1	0	0	0	1	0	0	0	0	0
0	1	0	0	1	0	0	0	0	0	0	1	0	0	0	1	0	1	0	0	1	0	0	0	0	1	0	0	0	0	0	1	0	0	0	1	0	0	1	0	0	0	1	0	0	0	0	1	0	0
1	0	0	0	1	0	0	0	0	0	1	0	0	1	0	0	0	1	0	0	1	0	0	0	0	1	0	0	1	0	0	0	0	0	0	1	0	0	1	0	0	0	1	0	0	0	1	0	0	0
0	0	0	1	1	0	0	0	0	0	1	0	0	0	1	0	0	1	0	0	1	0	0	0	1	0	0	0	1	0	0	0	0	0	0	1	0	0	1	0	0	0	0	1	0	0	0	1	1	0
0	1	0	0	0	0	0	1	0	0	1	0	1	0	0	0	0	1	0	0	1	0	0	0	0	1	0	0	0	0	1	0	0	0	0	1	0	0	1	0	1	0	0	0	0	0	1	0	1	0
1	0	0	0	1	0	0	0	0	0	0	1	1	0	0	0	0	1	0	0	1	0	0	0	0	1	0	0	0	0	1	0	0	0	0	1	0	0	1	0	0	0	1	0	1	0	0	0	0	0
1	0	0	0	0	0	1	0	0	0	1	0	1	0	0	0	0	1	0	0	1	0	0	0	0	0	1	0	1	0	0	0	0	0	0	1	0	0	1	0	0	1	0	0	0	1	0	0	0	0
0	0	0	1	0	1	0	0	1	0	0	0	0	0	1	0	0	1	0	0	1	0	0	0	1	0	0	0	1	0	0	0	0	0	0	1	0	0	1	0	0	0	1	0	0	0	1	0	0	0
0	0	1	0	1	0	0	0	1	0	0	0	0	0	1	0	0	1	0	0	1	0	0	0	0	1	0	0	0	0	0	1	0	0	0	1	0	0	1	0	0	0	0	1	0	1	0	0	1	0
0	1	0	0	0	1	0	0	0	1	0	0	1	0	0	0	0	1	0	0	1	0	0	0	1	0	0	0	1	0	0	0	0	0	0	1	0	0	1	0	0	0	0	1	0	0	1	0	0	0
0	1	0	0	0	0	1	0	0	0	1	0	0	0	1	0	0	1	0	0	1	0	0	0	0	0	1	0	0	0	1	0	0	0	0	1	0	0	1	0	0	1	0	0	1	0	0	0	0	0
0	0	0	1	1	0	0	0	0	0	1	0	0	1	0	0	0	1	0	0	1	0	0	0	0	1	0	0	0	0	1	0	0	0	0	1	0	0	1	0	0	1	0	0	0	1	0	0	0	0
0	0	1	0	1	0	0	0	0	1	0	0	0	1	0	0	0	1	0	0	1	0	0	0	0	1	0	0	0	0	1	0	0	0	0	1	0	0	1	0	1	0	0	0	0	0	0	1	1	0
0	0	1	0	0	0	0	1	1	0	0	0	0	0	1	0	0	1	0	0	1	0	0	0	0	1	0	0	1	0	0	0	0	0	0	1	0	0	1	0	0	0	1	0	0	0	1	0	0	1
0	0	0	1	0	1	0	0	0	0	0	1	0	1	0	0	0	1	0	0	1	0	0	0	0	0	1	0	0	0	1	0	0	0	0	1	0	0	1	0	0	0	1	0	0	0	0	1	0	0
1	0	0	0	1	0	0	0	0	1	0	0	0	1	0	0	0	1	0	0	1	0	0	0	0	0	1	0	1	0	0	0	0	0	0	1	0	0	1	0	0	0	0	1	0	0	1	0	0	0
1	0	0	0	1	0	0	0	0	0	1	0	0	1	0	0	0	1	0	0	1	0	0	0	0	1	0	0	0	0	0	1	0	0	0	1	0	0	1	0	0	0	1	0	0	0	0	1	0	1
0	1	0	0	1	0	0	0	1	0	0	0	0	0	1	0	0	1	0	0	1	0	0	0	0	0	0	1	1	0	0	0	0	0	0	1	0	0	1	0	0	1	0	0	0	1	0	0	0	1
1	0	0	0	0	0	1	0	0	0	1	0	0	0	1	0	0	1	0	0	1	0	0	0	0	0	1	0	0	0	1	0	0	0	0	1	0	0	1	0	0	0	1	0	0	0	1	0	0	0
0	0	0	1	0	0	1	0	1	0	0	0	1	0	0	0	0	1	0	0	1	0	0	0	0	0	0	1	0	0	1	0	0	0	0	1	0	0	1	0	0	0	0	1	0	0	1	0	0	0
1	0	0	0	0	1	0	0	0	1	0	0	0	0	0	1	0	1	0	0	1	0	0	0	0	0	1	0	0	0	0	1	0	0	0	1	0	0	1	0	0	0	1	0	1	0	0	0	0	0
0	1	0	0	0	0	0	1	0	1	0	0	0	0	0	1	0	1	0	0	1	0	0	0	0	0	1	0	0	0	1	0	0	0	0	1	0	0	1	0	0	0	0	1	1	0	0	0	1	0
1	0	0	0	0	0	1	0	0	1	0	0	1	0	0	0	0	1	0	0	1	0	0	0	0	1	0	0	0	1	0	0	0	0	0	1	0	0	1	0	0	0	0	1	1	0	0	0	1	0
0	0	1	0	0	0	1	0	0	0	0	1	0	0	1	0	0	1	0	0	1	0	0	0	1	0	0	0	0	1	0	0	0	0	0	1	0	0	1	0	0	0	1	0	0	1	0	0	1	0
1	0	0	0	1	0	0	0	1	0	0	0	1	0	0	0	0	1	0	0	1	0	0	0	0	0	1	0	0	0	1	0	0	0	0	1	0	0	1	0	0	0	1	0	1	0	0	0	0	1
0	1	0	0	1	0	0	0	0	1	0	0	1	0	0	0	0	1	0	0	1	0	0	0	0	1	0	0	0	0	1	0	0	0	0	1	0	0	1	0	0	0	0	1	0	0	1	0	0	0
1	0	0	0	0	1	0	0	0	1	0	0	0	1	0	0	0	1	0	0	1	0	0	0	0	0	1	0	0	1	0	0	0	0	0	1	0	0	1	0	0	0	1	0	1	0	0	0	0	0
0	0	1	0	0	1	0	0	0	1	0	0	0	1	0	0	0	1	0	0	1	0	0	0	0	0	1	0	1	0	0	0	0	0	0	1	0	0	1	0	0	1	0	0	1	0	0	0	0	1
0	0	0	1	0	0	1	0	0	1	0	0	0	1	0	0	0	1	0	0	1	0	0	0	0	1	0	0	0	0	1	0	0	0	0	1	0	0	1	0	1	0	0	0	0	0	1	0	0	1
0	0	1	0	1	0	0	0	0	0	0	1	0	1	0	0	0	1	0	0	1	0	0	0	0	1	0	0	0	0	1	0	0	0	0	1	0	0	1	0	1	0	0	0	0	0	1	0	0	0
0	0	1	0	0	0	0	1	0	0	0	1	0	0	0	1	0	1	0	0	1	0	0	0	0	0	1	0	1	0	0	0	0	0	0	1	0	0	1	0	0	1	0	0	0	1	0	0	1	0
0	0	1	0	0	0	1	0	0	1	0	0	1	0	0	0	0	1	0	0	1	0	0	0	0	1	0	0	0	0	1	0	0	0	0	1	0	0	1	0	1	0	0	0	0	0	1	0	1	0
1	0	0	0	1	0	0	0	0	0	0	1	0	1	0	0	0	1	0	0	1	0	0	0	1	0	0	0	0	0	0	1	0	0	0	1	0	0	1	0	0	0	0	1	0	0	0	1	0	1
0	1	0	0	0	1	0	0	0	1	0	0	0	0	0	1	0	1	0	0	1	0	0	0	0	0	0	1	0	1	0	0	0	0	0	1	0	0	1	0	0	0	0	1	0	0	1	0	1	0
0	0	0	1	0	0	1	0	0	0	1	0	0	0	0	1	0	1	0	0	1	0	0	0	0	1	0	0	1	0	0	0	0	0	0	1	0	0	1	0	0	0	1	0	0	0	0	1	0	1
1	0	0	0	0	0	1	0	0	1	0	0	1	0	0	0	0	1	0	0	1	0	0	0	0	0	0	1	0	0	1	0	0	0	0	1	0	0	1	0	0	0	1	0	0	1	0	0	0	0
0	0	0	1	0	0	0	1	1	0	0	0	1	0	0	0	0	1	0	0	1	0	0	0	1	0	0	0	1	0	0	0	0	0	0	1	0	0	1	0	0	0	1	0	0	0	0	1	0	0
0	1	0	0	1	0	0	0	0	0	0	1	0	0	1	0	0	1	0	0	1	0	0	0	0	0	1	0	1	0	0	0	0	0	0	1	0	0	1	0	0	0	0	1	0	1	0	0	0	1
1	0	0	0	0	0	1	0	1	0	0	0	0	0	1	0	0	1	0	0	1	0	0	0	0	0	0	1	0	0	1	0	0	0	0	1	0	0	1	0	1	0	0	0	1	0	0	0	1	0
0	0	0	1	0	0	1	0	1	0	0	0	0	0	1	0	0	1	0	0	1	0	0	0	0	0	1	0	1	0	0	0	0	0	0	1	0	0	1	0	1	0	0	0	0	0	1	0	0	0
0	0	0	1	1	0	0	0	0	0	1	0	0	1	0	0	0	1	0	0	1	0	0	0	0	0	1	0	0	1	0	0	0	0	0	1	0	0	1	0	1	0	0	0	0	1	0	0	0	0
0	0	1	0	0	1	0	0	0	0	0	1	0	0	1	0	0	1	0	0	1	0	0	0	0	0	1	0	0	0	1	0	0	0	0	1	0	0	1	0	1	0	0	0	0	1	0	0	1	0
1	0	0	0	0	1	0	0	0	0	1	0	0	1	0	0	0	1	0	0	1	0	0	0	1	0	0	0	1	0	0	0	0	0	0	1	0	0	1	0	0	1	0	0	1	0	0	0	0	0
1	0	0	0	0	1	0	0	0	0	0	1	0	0	1	0	0	1	0	0	1	0	0	0	0	0	1	0	0	1	0	0	0	0	0	1	0	0	1	0	1	0	0	0	1	0	0	0	0	0
0	1	0	0	0	1	0	0	1	0	0	0	1	0	0	0	0	1	0	0	1	0	0	0	0	0	0	1	0	1	0	0	0	0	0	1	0	0	1	0	0	0	1	0	0	0	0	1	0	0
0	0	0	1	0	0	1	0	0	1	0	0	0	0	0	1	0	1	0	0	1	0	0	0	0	0	0	1	0	0	1	0	0	0	0	1	0	0	1	0	0	0	1	0	0	1	0	0	1	0
0	0	1	0	0	1	0	0	0	1	0	0	1	0	0	0	0	1	0	0	1	0	0	0	0	0	1	0	0	0	1	0	0	0	0	1	0	0	1	0	0	0	1	0	0	1	0	0	0	0
0	1	0	0	0	0	0	1	0	0	0	1	0	0	1	0	0	1	0	0	1	0	0	0	1	0	0	0	0	0	1	0	0	0	0	1	0	0	1	0	0	0	0	1	0	0	0	1	0	1
0	0	0	1	1	0	0	0	0	0	1	0	0	0	0	1	0	1	0	0	1	0	0	0	0	0	0	1	0	0	1	0	0	0	0	1	0	0	1	0	1	0	0	0	0	1	0	0	0	0
1	0	0	0	0	1	0	0	1	0	0	0	0	0	0	1	0	1	0	0	1	0	0	0	0	1	0	0	1	0	0	0	0	0	0	1	0	0	1	0	0	1	0	0	0	1	0	0	0	0
0	0	1	0	0	0	1	0	0	1	0	0	0	1	0	0	0	1	0	0	1	0	0	0	0	0	1	0	0	1	0	0	0	0	0	1	0	0	1	0	0	0	1	0	0	1	0	0	0	0
1	0	0	0	0	1	0	0	0	0	0	1	0	1	0	0	0	1	0	0	1	0	0	0	0	1	0	0	0	1	0	0	0	0	0	1	0	0	1	0	0	0	1	0	0	1	0	0	0	1
0	0	0	1	0	0	1	0	1	0	0	0	1	0	0	0	0	1	0	0	1	0	0	0	1	0	0	0	1	0	0	0	0	0	0	1	0	0	1	0	0	1	0	0	0	0	0	1	0	0
0	0	1	0	0	0	0	1	0	1	0	0	0	0	0	1	0	1	0	0	1	0	0	0	0	0	0	1	0	1	0	0	0	0	0	1	0	0	1	0	0	0	0	1	1	0	0	0	1	0
0	1	0	0	1	0	0	0	0	1	0	0	1	0	0	0	0	1	0	0	1	0	0	0	0	0	0	1	0	0	1	0	0	0	0	1	0	0	1	0	0	1	0	0	1	0	0	0	0	0
0	1	0	0	1	0	0	0	0	0	1	0	0	1	0	0	0	1	0	0	1	0	0	0	0	1	0	0	1	0	0	0	0	0	0	1	0	0	1	0	0	0	1	0	0	1	0	0	0	0
0	1	0	0	1	0	0	0	0	0	1	0	0	0	0	1	0	1	0	0	1	0	0	0	0	1	0	0	1	0	0	0	0	0	0	1	0	0	1	0	1	0	0	0	1	0	0	0	0	0
0	0	1	0	0	1	0	0	1	0	0	0	0	1	0	0	0	1	0	0	1	0	0	0	0	0	0	1	1	0	0	0	0	0	0	1	0	0	1	0	0	0	0	1	0	1	0	0	0	1
0	1	0	0	0	0	0	1	0	0	0	1	0	0	0	1	0	1	0	0	1	0	0	0	0	0	1	0	0	1	0	0	0	0	0	1	0	0	1	0	0	0	1	0	0	0	1	0	1	0
1	0	0	0	1	0	0	0	0	0	1	0	0	1	0	0	0	1	0	0	1	0	0	0	0	0	0	1	0	0	1	0	0	0	0	1	0	0	1	0	1	0	0	0	0	0	1	0	0	0
0	0	0	1	0	0	1	0	0	1	0	0	0	0	0	1	0	1	0	0	1	0	0	0	0	1	0	0	1	0	0	0	0	0	0	1	0	0	1	0	0	0	1	0	1	0	0	0	0	0
0	0	0	1	0	0	0	1	1	0	0	0	1	0	0	0	0	1	0	0	1	0	0	0	1	0	0	0	1	0	0	0	0	0	0	1	0	0	1	0	1	0	0	0	1	0	0	0	0	1
1	0	0	0	0	0	1	0	0	1	0	0	0	0	0	1	0	1	0	0	1	0	0	0	0	1	0	0	0	0	1	0	0	0	0	1	0	0	1	0	0	1	0	0	0	1	0	0	0	0
0	0	0	1	0	0	0	1	0	0	1	0	0	0	1	0	0	1	0	0	1	0	0	0	0	0	0	1	1	0	0	0	0	0	0	1	0	0	1	0	0	1	0	0	0	0	0	1	0	0
0	0	1	0	1	0	0	0	0	1	0	0	0	0	0	1	0	1	0	0	1	0	0	0	0	1	0	0	0	1	0	0	0	0	0	1	0	0	1	0	0	1	0	0	0	1	0	0	0	0
1	0	0	0	0	0	1	0	0	0	1	0	1	0	0	0	0	1	0	0	1	0	0	0	0	0	1	0	0	1	0	0	0	0	0	1	0	0	1	0	0	0	0	1	0	0	1	0	0	1
0	0	1	0	0	0	0	1	0	0	0	1	0	0	1	0	0	1	0	0	1	0	0	0	0	0	1	0	0	1	0	0	0	0	0	1	0	0	1	0	1	0	0	0	1	0	0	0	0	1
0	0	1	0	1	0	0	0	1	0	0	0	1	0	0	0	0	1	0	0	1	0	0	0	0	0	0	1	0	1	0	0	0	0	0	1	0	0	1	0	0	0	1	0	1	0	0	0	0	1
0	0	1	0	1	0	0	0	0	0	1	0	0	0	0	1	0	1	0	0	1	0	0	0	0	1	0	0	0	1	0	0	0	0	0	1	0	0	1	0	0	0	1	0	0	0	1	0	0	0
1	0	0	0	1	0	0	0	0	1	0	0	0	0	1	0	0	1	0	0	1	0	0	0	0	0	0	1	0	0	1	0	0	0	0	1	0	0	1	0	0	1	0	0	0	0	0	1	0	0
0	0	0	1	0	0	0	1	0	0	0	1	0	0	0	1	0	1	0	0	1	0	0	0	0	1	0	0	0	0	1	0	0	0	0	1	0	0	1	0	0	0	0	1	1	0	0	0	0	1
0	0	0	1	1	0	0	0	1	0	0	0	0	1	0	0	0	1	0	0	1	0	0	0	0	0	1	0	0	1	0	0	0	0	0	1	0	0	1	0	0	0	0	1	0	0	1	0	1	0
0	0	1	0	0	0	0	1	1	0	0	0	0	1	0	0	0	1	0	0	1	0	0	0	0	0	0	1	0	0	1	0	0	0	0	1	0	0	1	0	0	1	0	0	1	0	0	0	0	1
0	0	0	1	1	0	0	0	1	0	0	0	0	1	0	0	0	1	0	0	1	0	0	0	0	0	1	0	1	0	0	0	0	0	0	1	0	0	1	0	0	1	0	0	0	0	0	1	0	0
0	0	0	1	0	0	0	1	1	0	0	0	0	1	0	0	0	1	0	0	1	0	0	0	0	1	0	0	0	0	1	0	0	0	0	1	0	0	1	0	0	1	0	0	1	0	0	0	0	0
0	0	0	1	0	1	0	0	0	1	0	0	0	1	0	0	0	1	0	0	1	0	0	0	0	1	0	0	0	0	1	0	0	0	0	1	0	0	1	0	0	0	1	0	0	1	0	0	0	1
0	1	0	0	0	1	0	0	0	0	1	0	0	1	0	0	0	1	0	0	1	0	0	0	0	0	1	0	0	1	0	0	0	0	0	1	0	0	1	0	0	0	1	0	0	1	0	0	0	0
0	0	1	0	0	0	1	0	0	0	1	0	1	0	0	0	0	1	0	0	1	0	0	0	0	1	0	0	1	0	0	0	0	0	0	1	0	0	1	0	0	0	1	0	0	0	0	1	1	0
0	0	1	0	0	0	0	1	0	0	1	0	0	0	0	1	0	1	0	0	1	0	0	0	0	1	0	0	0	1	0	0	0	0	0	1	0	0	1	0	0	1	0	0	0	1	0	0	1	0
0	0	1	0	1	0	0	0	0	1	0	0	1	0	0	0	0	1	0	0	1	0	0	0	0	0	0	1	0	1	0	0	0	0	0	1	0	0	1	0	0	0	0	1	0	0	1	0	1	0
0	0	1	0	0	1	0	0	1	0	0	0	0	0	1	0	0	1	0	0	1	0	0	0	0	0	1	0	1	0	0	0	0	0	0	1	0	0	1	0	1	0	0	0	0	0	1	0	1	0
0	0	1	0	1	0	0	0	0	0	1	0	1	0	0	0	0	1	0	0	1	0	0	0	0	1	0	0	0	0	1	0	0	0	0	1	0	0	1	0	0	1	0	0	0	0	0	1	0	0
0	1	0	0	1	0	0	0	0	1	0	0	1	0	0	0	0	1	0	0	1	0	0	0	0	1	0	0	1	0	0	0	0	0	0	1	0	0	1	0	1	0	0	0	0	0	1	0	0	1
0	1	0	0	1	0	0	0	0	1	0	0	1	0	0	0	0	1	0	0	1	0	0	0	0	1	0	0	0	1	0	0	0	0	0	1	0	0	1	0	1	0	0	0	0	1	0	0	0	0
1	0	0	0	0	0	1	0	0	1	0	0	0	0	0	1	0	1	0	0	1	0	0	0	0	1	0	0	0	0	1	0	0	0	0	1	0	0	1	0	0	1	0	0	0	1	0	0	0	1
0	1	0	0	0	0	0	1	0	1	0	0	0	1	0	0	0	1	0	0	1	0	0	0	0	0	1	0	0	0	1	0	0	0	0	1	0	0	1	0	0	0	1	0	0	0	1	0	0	1
0	1	0	0	0	1	0	0	0	1	0	0	1	0	0	0	0	1	0	0	1	0	0	0	0	0	1	0	0	1	0	0	0	0	0	1	0	0	1	0	0	1	0	0	1	0	0	0	0	1
1	0	0	0	0	0	1	0	0	1	0	0	1	0	0	0	0	1	0	0	1	0	0	0	0	1	0	0	0	0	1	0	0	0	0	1	0	0	1	0	0	0	1	0	0	0	0	1	0	0
0	0	1	0	0	0	1	0	1	0	0	0	0	1	0	0	0	1	0	0	1	0	0	0	0	0	0	1	0	0	1	0	0	0	0	1	0	0	1	0	0	1	0	0	0	0	0	1	0	1
0	0	1	0	0	0	0	1	0	1	0	0	0	1	0	0	0	1	0	0	1	0	0	0	0	1	0	0	0	0	1	0	0	0	0	1	0	0	1	0	0	0	0	1	0	0	1	0	0	0
0	0	0	1	0	0	1	0	0	1	0	0	0	0	0	1	0	1	0	0	1	0	0	0	0	1	0	0	0	1	0	0	0	0	0	1	0	0	1	0	0	0	1	0	1	0	0	0	0	0
0	1	0	0	1	0	0	0	0	0	1	0	0	0	0	1	0	1	0	0	1	0	0	0	0	1	0	0	0	0	1	0	0	0	0	1	0	0	1	0	1	0	0	0	1	0	0	0	0	0
1	0	0	0	0	0	1	0	0	0	0	1	0	0	1	0	0	1	0	0	1	0	0	0	0	0	1	0	0	0	1	0	0	0	0	1	0	0	1	0	1	0	0	0	0	1	0	0	0	1
0	0	0	1	0	0	1	0	0	0	1	0	0	1	0	0	0	1	0	0	1	0	0	0	0	0	0	1	0	0	1	0	0	0	0	1	0	0	1	0	1	0	0	0	0	1	0	0	0	1
0	0	1	0	0	0	1	0	0	1	0	0	0	1	0	0	0	1	0	0	1	0	0	0	0	0	0	1	0	0	1	0	0	0	0	1	0	0	1	0	0	1	0	0	0	1	0	0	1	0
0	0	0	1	0	1	0	0	0	0	1	0	0	0	0	1	0	1	0	0	1	0	0	0	0	1	0	0	0	0	1	0	0	0	0	1	0	0	1	0	0	0	1	0	0	0	0	1	0	1
0	1	0	0	0	1	0	0	0	0	0	1	0	0	1	0	0	1	0	0	1	0	0	0	0	1	0	0	0	0	1	0	0	0	0	1	0	0	1	0	0	1	0	0	1	0	0	0	0	0
0	0	0	1	0	0	0	1	0	0	1	0	0	0	1	0	0	1	0	0	1	0	0	0	0	0	0	1	0	0	1	0	0	0	0	1	0	0	1	0	0	0	0	1	0	0	0	1	0	0
0	1	0	0	0	0	0	1	0	0	1	0	0	0	1	0	0	1	0	0	1	0	0	0	0	0	1	0	0	1	0	0	0	0	0	1	0	0	1	0	0	1	0	0	0	1	0	0	1	0
0	0	1	0	0	0	1	0	1	0	0	0	0	1	0	0	0	1	0	0	1	0	0	0	0	1	0	0	1	0	0	0	0	0	0	1	0	0	1	0	0	0	1	0	0	0	0	1	0	0
0	1	0	0	0	1	0	0	1	0	0	0	0	0	1	0	0	1	0	0	1	0	0	0	0	0	1	0	0	1	0	0	0	0	0	1	0	0	1	0	1	0	0	0	0	0	1	0	0	1
0	0	0	1	0	0	0	1	0	0	1	0	1	0	0	0	0	1	0	0	1	0	0	0	0	1	0	0	0	0	0	1	0	0	0	1	0	0	1	0	1	0	0	0	1	0	0	0	1	0
0	0	0	1	0	1	0	0	0	1	0	0	1	0	0	0	0	1	0	0	1	0	0	0	0	0	0	1	0	0	0	1	0	0	0	1	0	0	1	0	0	0	0	1	0	0	0	1	0	0
0	1	0	0	0	1	0	0	1	0	0	0	0	0	1	0	0	1	0	0	1	0	0	0	0	1	0	0	1	0	0	0	0	0	0	1	0	0	1	0	0	0	0	1	0	0	1	0	0	0
0	0	0	1	0	0	1	0	1	0	0	0	0	0	1	0	0	1	0	0	1	0	0	0	1	0	0	0	1	0	0	0	0	0	0	1	0	0	1	0	1	0	0	0	1	0	0	0	0	0
0	0	0	1	0	1	0	0	0	0	0	1	0	0	1	0	0	1	0	0	1	0	0	0	0	1	0	0	0	0	0	1	0	0	0	1	0	0	1	0	0	0	1	0	0	0	1	0	1	0
1	0	0	0	0	0	1	0	1	0	0	0	0	0	1	0	0	1	0	0	1	0	0	0	0	0	1	0	0	1	0	0	0	0	0	1	0	0	1	0	1	0	0	0	0	0	0	1	0	0
0	1	0	0	0	1	0	0	1	0	0	0	1	0	0	0	0	1	0	0	1	0	0	0	1	0	0	0	0	0	1	0	0	0	0	1	0	0	1	0	0	0	0	1	0	0	1	0	0	0
0	0	0	1	0	0	0	1	0	0	1	0	0	1	0	0	0	1	0	0	1	0	0	0	0	1	0	0	1	0	0	0	0	0	0	1	0	0	1	0	0	1	0	0	0	1	0	0	0	0
1	0	0	0	0	0	1	0	1	0	0	0	0	0	1	0	0	1	0	0	1	0	0	0	0	0	0	1	0	1	0	0	0	0	0	1	0	0	1	0	0	1	0	0	0	1	0	0	0	0
0	1	0	0	1	0	0	0	0	0	1	0	0	1	0	0	0	1	0	0	1	0	0	0	0	1	0	0	0	0	1	0	0	0	0	1	0	0	1	0	0	0	0	1	0	1	0	0	0	1
0	0	0	1	0	0	0	1	0	0	0	1	0	1	0	0	0	1	0	0	1	0	0	0	0	0	1	0	0	0	1	0	0	0	0	1	0	0	1	0	0	1	0	0	1	0	0	0	0	1
0	0	0	1	0	0	0	1	0	0	0	1	1	0	0	0	0	1	0	0	1	0	0	0	0	0	1	0	0	1	0	0	0	0	0	1	0	0	1	0	0	1	0	0	0	1	0	0	0	0
0	1	0	0	0	0	1	0	0	0	1	0	0	0	0	1	0	1	0	0	1	0	0	0	0	1	0	0	0	0	1	0	0	0	0	1	0	0	1	0	0	1	0	0	0	0	0	1	0	0
1	0	0	0	0	0	1	0	1	0	0	0	0	0	1	0	0	1	0	0	1	0	0	0	0	0	1	0	0	1	0	0	0	0	0	1	0	0	1	0	0	1	0	0	1	0	0	0	0	1
0	1	0	0	1	0	0	0	0	0	0	1	0	0	1	0	0	1	0	0	1	0	0	0	0	1	0	0	1	0	0	0	0	0	0	1	0	0	1	0	0	0	1	0	1	0	0	0	1	0
0	0	0	1	0	0	1	0	0	0	1	0	1	0	0	0	0	1	0	0	1	0	0	0	0	1	0	0	0	0	1	0	0	0	0	1	0	0	1	0	0	1	0	0	0	1	0	0	1	0
0	0	0	1	0	1	0	0	0	1	0	0	1	0	0	0	0	1	0	0	1	0	0	0	0	0	0	1	0	0	1	0	0	0	0	1	0	0	1	0	1	0	0	0	1	0	0	0	0	0
0	0	1	0	0	0	0	1	0	0	0	1	0	0	1	0	0	1	0	0	1	0	0	0	0	1	0	0	1	0	0	0	0	0	0	1	0	0	1	0	0	1	0	0	0	0	0	1	0	1
1	0	0	0	0	0	1	0	0	0	1	0	0	0	0	1	0	1	0	0	1	0	0	0	0	1	0	0	0	0	1	0	0	0	0	1	0	0	1	0	0	0	1	0	0	1	0	0	0	0
1	0	0	0	0	0	1	0	0	0	1	0	0	0	1	0	0	1	0	0	1	0	0	0	0	1	0	0	0	0	1	0	0	0	0	1	0	0	1	0	0	1	0	0	0	0	0	1	0	0
0	1	0	0	0	1	0	0	1	0	0	0	0	1	0	0	0	1	0	0	1	0	0	0	0	0	1	0	0	0	1	0	0	0	0	1	0	0	1	0	0	0	1	0	0	0	1	0	0	1
0	0	1	0	1	0	0	0	0	0	0	1	1	0	0	0	0	1	0	0	1	0	0	0	0	1	0	0	0	0	1	0	0	0	0	1	0	0	1	0	0	1	0	0	0	0	0	1	0	0
1	0	0	0	0	0	1	0	0	0	1	0	0	1	0	0	0	1	0	0	1	0	0	0	0	0	0	1	0	0	0	1	0	0	0	1	0	0	1	0	0	1	0	0	0	1	0	0	0	1
0	1	0	0	0	0	0	1	0	0	1	0	0	1	0	0	0	1	0	0	1	0	0	0	0	0	0	1	0	1	0	0	0	0	0	1	0	0	1	0	0	1	0	0	0	1	0	0	0	1
0	0	0	1	0	0	1	0	0	0	0	1	0	1	0	0	0	1	0	0	1	0	0	0	1	0	0	0	0	0	0	1	0	0	0	1	0	0	1	0	0	1	0	0	1	0	0	0	0	1
0	1	0	0	0	0	0	1	0	0	1	0	0	1	0	0	0	1	0	0	1	0	0	0	0	0	1	0	0	1	0	0	0	0	0	1	0	0	1	0	0	0	0	1	0	0	1	0	0	0
0	0	0	1	1	0	0	0	1	0	0	0	0	0	0	1	0	1	0	0	1	0	0	0	1	0	0	0	0	1	0	0	0	0	0	1	0	0	1	0	0	0	0	1	0	1	0	0	1	0
0	1	0	0	0	0	0	1	0	0	1	0	0	0	0	1	0	1	0	0	1	0	0	0	0	1	0	0	1	0	0	0	0	0	0	1	0	0	1	0	0	0	0	1	0	1	0	0	0	0
0	0	1	0	0	0	1	0	0	0	1	0	1	0	0	0	0	1	0	0	1	0	0	0	0	1	0	0	1	0	0	0	0	0	0	1	0	0	1	0	0	0	0	1	0	1	0	0	0	1
0	0	1	0	0	0	1	0	0	0	0	1	0	0	1	0	0	1	0	0	1	0	0	0	0	0	0	1	0	1	0	0	0	0	0	1	0	0	1	0	1	0	0	0	0	1	0	0	1	0
0	0	0	1	1	0	0	0	0	1	0	0	1	0	0	0	0	1	0	0	1	0	0	0	0	1	0	0	0	1	0	0	0	0	0	1	0	0	1	0	0	0	0	1	0	0	0	1	1	0
0	1	0	0	0	0	0	1	0	1	0	0	0	0	1	0	0	1	0	0	1	0	0	0	0	1	0	0	0	0	1	0	0	0	0	1	0	0	1	0	0	1	0	0	0	0	0	1	0	1
0	0	1	0	0	0	0	1	0	0	1	0	0	1	0	0	0	1	0	0	1	0	0	0	0	0	1	0	0	1	0	0	0	0	0	1	0	0	1	0	0	1	0	0	0	0	0	1	1	0
0	1	0	0	0	0	1	0	0	1	0	0	1	0	0	0	0	1	0	0	1	0	0	0	0	1	0	0	0	0	1	0	0	0	0	1	0	0	1	0	0	1	0	0	0	1	0	0	1	0
1	0	0	0	0	0	1	0	1	0	0	0	0	0	1	0	0	1	0	0	1	0	0	0	0	0	1	0	0	1	0	0	0	0	0	1	0	0	1	0	0	1	0	0	0	0	1	0	0	1
1	0	0	0	0	1	0	0	1	0	0	0	0	0	1	0	0	1	0	0	1	0	0	0	0	1	0	0	0	1	0	0	0	0	0	1	0	0	1	0	0	0	1	0	0	1	0	0	1	0
1	0	0	0	0	0	0	1	1	0	0	0	0	0	1	0	0	1	0	0	1	0	0	0	0	0	0	1	0	1	0	0	0	0	0	1	0	0	1	0	0	1	0	0	0	1	0	0	0	1
0	0	0	1	0	0	1	0	0	0	0	1	0	0	0	1	0	1	0	0	1	0	0	0	0	0	1	0	0	1	0	0	0	0	0	1	0	0	1	0	0	1	0	0	0	1	0	0	0	0
0	0	1	0	1	0	0	0	0	0	1	0	0	1	0	0	0	1	0	0	1	0	0	0	0	1	0	0	0	1	0	0	0	0	0	1	0	0	1	0	1	0	0	0	0	1	0	0	0	0
0	1	0	0	0	1	0	0	0	0	0	1	0	0	1	0	0	1	0	0	1	0	0	0	1	0	0	0	0	0	0	1	0	0	0	1	0	0	1	0	0	1	0	0	0	1	0	0	1	0
0	1	0	0	1	0	0	0	0	1	0	0	0	0	1	0	0	1	0	0	1	0	0	0	0	1	0	0	1	0	0	0	0	0	0	1	0	0	1	0	0	1	0	0	1	0	0	0	0	1
0	1	0	0	1	0	0	0	0	0	1	0	1	0	0	0	0	1	0	0	1	0	0	0	0	0	0	1	0	0	1	0	0	0	0	1	0	0	1	0	0	1	0	0	1	0	0	0	0	0
0	1	0	0	0	1	0	0	0	0	1	0	0	0	0	1	0	1	0	0	1	0	0	0	0	1	0	0	0	0	1	0	0	0	0	1	0	0	1	0	1	0	0	0	0	1	0	0	0	0
0	0	1	0	0	1	0	0	1	0	0	0	0	0	1	0	0	1	0	0	1	0	0	0	0	0	1	0	0	1	0	0	0	0	0	1	0	0	1	0	0	0	1	0	0	1	0	0	0	0
0	1	0	0	0	1	0	0	0	0	0	1	0	1	0	0	0	1	0	0	1	0	0	0	0	1	0	0	0	0	1	0	0	0	0	1	0	0	1	0	1	0	0	0	0	1	0	0	0	0
0	0	1	0	0	0	1	0	0	1	0	0	1	0	0	0	0	1	0	0	1	0	0	0	0	0	0	1	0	1	0	0	0	0	0	1	0	0	1	0	0	1	0	0	1	0	0	0	0	0
0	0	0	1	0	0	0	1	0	0	0	1	0	0	1	0	0	1	0	0	1	0	0	0	0	1	0	0	0	0	1	0	0	0	0	1	0	0	1	0	0	0	0	1	0	1	0	0	0	0
1	0	0	0	0	0	1	0	0	0	1	0	0	1	0	0	0	1	0	0	1	0	0	0	0	0	1	0	1	0	0	0	0	0	0	1	0	0	1	0	0	0	1	0	0	1	0	0	0	1
0	0	1	0	1	0	0	0	0	0	1	0	0	1	0	0	0	1	0	0	1	0	0	0	0	0	1	0	0	1	0	0	0	0	0	1	0	0	1	0	0	0	0	1	0	0	0	1	1	0
1	0	0	0	0	0	1	0	0	0	1	0	0	0	1	0	0	1	0	0	1	0	0	0	0	1	0	0	0	0	1	0	0	0	0	1	0	0	1	0	0	0	1	0	1	0	0	0	0	1
0	0	1	0	1	0	0	0	0	1	0	0	0	1	0	0	0	1	0	0	1	0	0	0	1	0	0	0	1	0	0	0	0	0	0	1	0	0	1	0	0	1	0	0	1	0	0	0	0	0
0	1	0	0	0	1	0	0	0	0	0	1	0	0	1	0	0	1	0	0	1	0	0	0	0	0	1	0	0	1	0	0	0	0	0	1	0	0	1	0	1	0	0	0	1	0	0	0	0	0
0	1	0	0	0	0	1	0	0	0	0	1	0	0	1	0	0	1	0	0	1	0	0	0	1	0	0	0	0	0	1	0	0	0	0	1	0	0	1	0	0	1	0	0	0	1	0	0	0	0
0	0	1	0	0	1	0	0	0	0	1	0	0	1	0	0	0	1	0	0	1	0	0	0	0	1	0	0	0	0	1	0	0	0	0	1	0	0	1	0	1	0	0	0	0	1	0	0	1	0
0	0	1	0	1	0	0	0	0	1	0	0	0	0	1	0	0	1	0	0	1	0	0	0	0	1	0	0	0	0	0	1	0	0	0	1	0	0	1	0	0	1	0	0	0	0	1	0	0	1
0	0	1	0	0	1	0	0	0	1	0	0	0	0	0	1	0	1	0	0	1	0	0	0	0	1	0	0	0	0	1	0	0	0	0	1	0	0	1	0	0	0	0	1	0	1	0	0	0	0
0	0	1	0	0	0	1	0	0	0	1	0	0	1	0	0	0	1	0	0	1	0	0	0	0	0	0	1	0	0	1	0	0	0	0	1	0	0	1	0	1	0	0	0	0	0	1	0	0	0
0	1	0	0	0	1	0	0	1	0	0	0	1	0	0	0	0	1	0	0	1	0	0	0	0	0	1	0	0	0	1	0	0	0	0	1	0	0	1	0	0	0	1	0	0	1	0	0	1	0
0	1	0	0	0	1	0	0	0	1	0	0	0	0	0	1	0	1	0	0	1	0	0	0	0	0	1	0	0	0	1	0	0	0	0	1	0	0	1	0	0	0	1	0	0	1	0	0	0	0
1	0	0	0	0	1	0	0	0	0	0	1	0	1	0	0	0	1	0	0	1	0	0	0	0	0	1	0	0	0	1	0	0	0	0	1	0	0	1	0	0	0	1	0	0	0	0	1	0	0
0	0	0	1	0	0	1	0	0	1	0	0	0	0	0	1	0	1	0	0	1	0	0	0	0	0	1	0	0	0	1	0	0	0	0	1	0	0	1	0	0	1	0	0	1	0	0	0	0	0
0	1	0	0	0	1	0	0	0	0	0	1	0	0	1	0	0	1	0	0	1	0	0	0	0	0	0	1	0	0	0	1	0	0	0	1	0	0	1	0	0	1	0	0	0	0	1	0	1	0
0	0	1	0	0	1	0	0	1	0	0	0	0	1	0	0	0	1	0	0	1	0	0	0	0	0	0	1	0	1	0	0	0	0	0	1	0	0	1	0	0	0	1	0	0	0	0	1	0	0
1	0	0	0	1	0	0	0	0	1	0	0	0	0	0	1	0	1	0	0	1	0	0	0	0	0	1	0	0	0	1	0	0	0	0	1	0	0	1	0	1	0	0	0	1	0	0	0	0	0
0	0	1	0	0	0	1	0	0	0	0	1	0	1	0	0	0	1	0	0	1	0	0	0	0	0	1	0	0	0	1	0	0	0	0	1	0	0	1	0	1	0	0	0	0	1	0	0	1	0
0	0	1	0	1	0	0	0	0	0	0	1	0	1	0	0	0	1	0	0	1	0	0	0	1	0	0	0	0	0	0	1	0	0	0	1	0	0	1	0	0	0	0	1	0	1	0	0	0	0
0	0	1	0	0	0	1	0	0	0	1	0	0	0	0	1	0	1	0	0	1	0	0	0	0	0	1	0	0	0	0	1	0	0	0	1	0	0	1	0	1	0	0	0	0	0	1	0	1	0
0	0	0	1	1	0	0	0	1	0	0	0	0	0	0	1	0	1	0	0	1	0	0	0	0	0	0	1	0	1	0	0	0	0	0	1	0	0	1	0	0	1	0	0	1	0	0	0	1	0
0	1	0	0	0	0	1	0	0	0	1	0	0	1	0	0	0	1	0	0	1	0	0	0	0	1	0	0	0	1	0	0	0	0	0	1	0	0	1	0	0	0	0	1	0	0	1	0	0	0
0	0	0	1	0	0	1	0	1	0	0	0	0	1	0	0	0	1	0	0	1	0	0	0	0	0	1	0	0	1	0	0	0	0	0	1	0	0	1	0	0	1	0	0	0	1	0	0	0	1
1	0	0	0	0	0	1	0	0	0	1	0	0	0	0	1	0	1	0	0	1	0	0	0	0	0	1	0	1	0	0	0	0	0	0	1	0	0	1	0	0	0	1	0	1	0	0	0	1	0
0	0	0	1	1	0	0	0	1	0	0	0	0	0	1	0	0	1	0	0	1	0	0	0	0	0	1	0	0	1	0	0	0	0	0	1	0	0	1	0	0	1	0	0	0	0	0	1	0	1
0	1	0	0	0	0	0	1	0	1	0	0	0	0	0	1	0	1	0	0	1	0	0	0	0	0	1	0	0	1	0	0	0	0	0	1	0	0	1	0	1	0	0	0	0	0	1	0	0	1
1	0	0	0	0	0	0	1	0	0	0	1	0	0	1	0	0	1	0	0	1	0	0	0	1	0	0	0	0	0	1	0	0	0	0	1	0	0	1	0	0	0	0	1	0	0	0	1	1	0
0	1	0	0	0	0	0	1	0	0	1	0	0	1	0	0	0	1	0	0	1	0	0	0	0	1	0	0	0	1	0	0	0	0	0	1	0	0	1	0	0	1	0	0	0	0	0	1	0	0
0	0	1	0	1	0	0	0	0	1	0	0	1	0	0	0	0	1	0	0	1	0	0	0	0	0	0	1	0	0	0	1	0	0	0	1	0	0	1	0	0	0	1	0	0	0	0	1	0	0
0	0	1	0	0	0	0	1	0	0	1	0	0	0	0	1	0	1	0	0	1	0	0	0	0	1	0	0	1	0	0	0	0	0	0	1	0	0	1	0	0	0	0	1	0	0	1	0	1	0
0	1	0	0	0	0	0	1	0	1	0	0	0	1	0	0	0	1	0	0	1	0	0	0	0	1	0	0	1	0	0	0	0	0	0	1	0	0	1	0	0	0	0	1	0	0	1	0	0	0
0	0	1	0	0	0	1	0	0	0	1	0	0	0	1	0	0	1	0	0	1	0	0	0	0	1	0	0	0	0	0	1	0	0	0	1	0	0	1	0	0	0	1	0	0	0	1	0	0	1
0	0	0	1	1	0	0	0	1	0	0	0	0	0	1	0	0	1	0	0	1	0	0	0	0	0	0	1	0	0	1	0	0	0	0	1	0	0	1	0	0	0	1	0	1	0	0	0	1	0
0	0	1	0	1	0	0	0	0	0	1	0	0	0	1	0	0	1	0	0	1	0	0	0	0	1	0	0	0	0	1	0	0	0	0	1	0	0	1	0	0	1	0	0	0	1	0	0	0	1
0	1	0	0	0	0	0	1	0	0	1	0	0	0	1	0	0	1	0	0	1	0	0	0	0	0	0	1	0	0	1	0	0	0	0	1	0	0	1	0	0	0	0	1	0	1	0	0	0	1
0	0	0	1	0	0	1	0	0	0	1	0	0	1	0	0	0	1	0	0	1	0	0	0	1	0	0	0	0	1	0	0	0	0	0	1	0	0	1	0	0	0	1	0	0	0	0	1	0	1
1	0	0	0	0	0	0	1	0	0	1	0	0	0	1	0	0	1	0	0	1	0	0	0	0	1	0	0	0	0	1	0	0	0	0	1	0	0	1	0	0	0	1	0	1	0	0	0	0	0
0	1	0	0	0	0	0	1	0	1	0	0	0	0	1	0	0	1	0	0	1	0	0	0	0	1	0	0	0	0	1	0	0	0	0	1	0	0	1	0	0	0	1	0	1	0	0	0	0	0
0	1	0	0	0	1	0	0	1	0	0	0	1	0	0	0	0	1	0	0	1	0	0	0	0	0	0	1	0	0	1	0	0	0	0	1	0	0	1	0	0	0	1	0	0	1	0	0	1	0
1	0	0	0	0	0	1	0	0	0	0	1	0	0	1	0	0	1	0	0	1	0	0	0	0	0	0	1	0	0	1	0	0	0	0	1	0	0	1	0	1	0	0	0	0	1	0	0	1	0
0	1	0	0	0	0	1	0	0	1	0	0	0	0	0	1	0	1	0	0	1	0	0	0	1	0	0	0	1	0	0	0	0	0	0	1	0	0	1	0	0	0	1	0	0	1	0	0	0	0
0	1	0	0	0	0	1	0	0	1	0	0	0	0	1	0	0	1	0	0	1	0	0	0	0	1	0	0	0	0	1	0	0	0	0	1	0	0	1	0	0	1	0	0	0	0	1	0	0	1
0	1	0	0	1	0	0	0	0	1	0	0	1	0	0	0	0	1	0	0	1	0	0	0	0	1	0	0	0	1	0	0	0	0	0	1	0	0	1	0	1	0	0	0	1	0	0	0	0	1
0	0	0	1	0	1	0	0	0	0	0	1	0	0	1	0	0	1	0	0	1	0	0	0	0	0	0	1	0	0	1	0	0	0	0	1	0	0	1	0	0	0	0	1	1	0	0	0	0	1
0	0	1	0	0	0	1	0	0	0	0	1	1	0	0	0	0	1	0	0	1	0	0	0	0	0	1	0	0	0	1	0	0	0	0	1	0	0	1	0	0	1	0	0	1	0	0	0	0	1
0	1	0	0	0	0	0	1	0	0	0	1	0	0	1	0	0	1	0	0	1	0	0	0	0	0	1	0	0	0	0	1	0	0	0	1	0	0	1	0	0	1	0	0	0	0	0	1	0	0
0	1	0	0	1	0	0	0	0	1	0	0	1	0	0	0	0	1	0	0	1	0	0	0	0	1	0	0	0	0	1	0	0	0	0	1	0	0	1	0	0	1	0	0	0	0	0	1	0	1
0	0	0	1	0	0	1	0	0	0	1	0	0	0	0	1	0	1	0	0	1	0	0	0	0	1	0	0	1	0	0	0	0	0	0	1	0	0	1	0	0	0	1	0	0	1	0	0	0	0
0	0	1	0	1	0	0	0	0	0	1	0	0	0	0	1	0	1	0	0	1	0	0	0	0	0	0	1	0	1	0	0	0	0	0	1	0	0	1	0	0	0	1	0	0	0	1	0	0	1
0	1	0	0	0	0	0	1	0	1	0	0	0	1	0	0	0	1	0	0	1	0	0	0	0	1	0	0	0	0	1	0	0	0	0	1	0	0	1	0	0	0	1	0	0	0	1	0	0	0
0	0	0	1	0	1	0	0	0	0	0	1	0	0	1	0	0	1	0	0	1	0	0	0	0	0	1	0	0	1	0	0	0	0	0	1	0	0	1	0	0	0	0	1	0	0	1	0	0	0
0	1	0	0	0	0	0	1	0	1	0	0	1	0	0	0	0	1	0	0	1	0	0	0	0	0	0	1	0	0	1	0	0	0	0	1	0	0	1	0	1	0	0	0	0	1	0	0	0	0
0	1	0	0	0	0	0	1	0	0	1	0	0	0	0	1	0	1	0	0	1	0	0	0	0	1	0	0	1	0	0	0	0	0	0	1	0	0	1	0	0	0	1	0	0	0	0	1	0	1
0	0	1	0	0	0	1	0	0	1	0	0	0	1	0	0	0	1	0	0	1	0	0	0	0	0	1	0	0	0	1	0	0	0	0	1	0	0	1	0	0	0	1	0	0	0	1	0	0	1
0	0	1	0	1	0	0	0	0	0	1	0	0	0	0	1	0	1	0	0	1	0	0	0	0	1	0	0	0	0	0	1	0	0	0	1	0	0	1	0	1	0	0	0	0	0	1	0	0	0
0	0	1	0	0	0	1	0	0	0	1	0	0	1	0	0	0	1	0	0	1	0	0	0	0	1	0	0	0	0	1	0	0	0	0	1	0	0	1	0	0	1	0	0	0	1	0	0	0	1
0	0	1	0	0	1	0	0	0	0	0	1	0	0	0	1	0	1	0	0	1	0	0	0	0	1	0	0	0	0	0	1	0	0	0	1	0	0	1	0	0	0	1	0	0	0	1	0	0	0
1	0	0	0	0	0	1	0	0	1	0	0	1	0	0	0	0	1	0	0	1	0	0	0	0	1	0	0	0	0	1	0	0	0	0	1	0	0	1	0	0	0	0	1	0	0	1	0	0	1
1	0	0	0	1	0	0	0	1	0	0	0	1	0	0	0	0	1	0	0	1	0	0	0	0	0	0	1	0	1	0	0	0	0	0	1	0	0	1	0	0	1	0	0	1	0	0	0	0	0
0	1	0	0	0	0	1	0	0	0	0	1	0	0	1	0	0	1	0	0	1	0	0	0	0	0	1	0	0	1	0	0	0	0	0	1	0	0	1	0	0	1	0	0	0	0	1	0	0	0
1	0	0	0	1	0	0	0	0	0	1	0	0	1	0	0	0	1	0	0	1	0	0	0	0	0	1	0	0	0	1	0	0	0	0	1	0	0	1	0	0	1	0	0	0	1	0	0	0	1
0	0	0	1	1	0	0	0	0	0	1	0	0	0	1	0	0	1	0	0	1	0	0	0	0	1	0	0	1	0	0	0	0	0	0	1	0	0	1	0	0	0	1	0	0	1	0	0	0	1
0	0	0	1	0	0	1	0	0	0	1	0	1	0	0	0	0	1	0	0	1	0	0	0	0	0	1	0	0	0	1	0	0	0	0	1	0	0	1	0	1	0	0	0	0	0	1	0	0	0
1	0	0	0	0	1	0	0	0	0	1	0	0	1	0	0	0	1	0	0	1	0	0	0	0	1	0	0	0	1	0	0	0	0	0	1	0	0	1	0	0	0	1	0	1	0	0	0	0	1
0	1	0	0	0	0	0	1	0	0	1	0	0	0	1	0	0	1	0	0	1	0	0	0	0	0	1	0	0	0	1	0	0	0	0	1	0	0	1	0	0	0	1	0	0	0	1	0	1	0
0	0	0	1	0	0	1	0	1	0	0	0	0	0	1	0	0	1	0	0	1	0	0	0	1	0	0	0	1	0	0	0	0	0	0	1	0	0	1	0	0	1	0	0	0	0	0	1	0	0
0	1	0	0	1	0	0	0	1	0	0	0	1	0	0	0	0	1	0	0	1	0	0	0	1	0	0	0	0	1	0	0	0	0	0	1	0	0	1	0	0	1	0	0	1	0	0	0	0	1
0	0	1	0	0	0	1	0	0	1	0	0	1	0	0	0	0	1	0	0	1	0	0	0	0	0	1	0	1	0	0	0	0	0	0	1	0	0	1	0	0	0	1	0	1	0	0	0	0	0
0	0	0	1	0	0	0	1	0	0	1	0	0	0	1	0	0	1	0	0	1	0	0	0	0	0	1	0	0	0	0	1	0	0	0	1	0	0	1	0	0	0	0	1	0	0	1	0	0	1
0	0	1	0	1	0	0	0	0	1	0	0	0	1	0	0	0	1	0	0	1	0	0	0	0	0	1	0	0	0	0	1	0	0	0	1	0	0	1	0	0	0	0	1	0	0	1	0	0	1
1	0	0	0	1	0	0	0	0	0	1	0	0	1	0	0	0	1	0	0	1	0	0	0	0	1	0	0	0	0	1	0	0	0	0	1	0	0	1	0	1	0	0	0	0	1	0	0	0	1
0	0	0	1	1	0	0	0	0	0	1	0	0	0	0	1	0	1	0	0	1	0	0	0	0	1	0	0	0	0	1	0	0	0	0	1	0	0	1	0	0	0	1	0	0	0	0	1	0	0
0	0	0	1	0	0	1	0	0	1	0	0	0	0	0	1	0	1	0	0	1	0	0	0	1	0	0	0	0	0	1	0	0	0	0	1	0	0	1	0	0	1	0	0	0	0	1	0	0	0
0	0	0	1	0	0	1	0	0	0	1	0	0	0	0	1	0	1	0	0	1	0	0	0	0	0	0	1	0	0	1	0	0	0	0	1	0	0	1	0	0	0	1	0	0	0	1	0	1	0
0	1	0	0	1	0	0	0	0	0	1	0	0	0	1	0	0	1	0	0	1	0	0	0	0	0	1	0	0	1	0	0	0	0	0	1	0	0	1	0	0	0	1	0	1	0	0	0	0	1
0	0	0	1	0	0	1	0	0	0	1	0	0	0	0	1	0	1	0	0	1	0	0	0	0	0	1	0	0	1	0	0	0	0	0	1	0	0	1	0	0	1	0	0	0	1	0	0	0	1
0	0	1	0	1	0	0	0	0	1	0	0	0	1	0	0	0	1	0	0	1	0	0	0	0	0	0	1	0	1	0	0	0	0	0	1	0	0	1	0	0	0	0	1	0	0	1	0	0	0
0	0	0	1	0	1	0	0	0	0	0	1	0	1	0	0	0	1	0	0	1	0	0	0	0	0	1	0	0	1	0	0	0	0	0	1	0	0	1	0	1	0	0	0	0	0	0	1	1	0
0	0	1	0	1	0	0	0	1	0	0	0	0	0	1	0	0	1	0	0	1	0	0	0	0	1	0	0	0	0	0	1	0	0	0	1	0	0	1	0	1	0	0	0	0	0	1	0	0	0
0	1	0	0	0	0	0	1	1	0	0	0	0	0	1	0	0	1	0	0	1	0	0	0	0	0	1	0	0	1	0	0	0	0	0	1	0	0	1	0	1	0	0	0	0	0	1	0	0	1
0	1	0	0	1	0	0	0	0	0	1	0	0	1	0	0	0	1	0	0	1	0	0	0	0	0	1	0	0	1	0	0	0	0	0	1	0	0	1	0	0	0	1	0	0	0	0	1	0	0
0	0	0	1	1	0	0	0	0	1	0	0	0	1	0	0	0	1	0	0	1	0	0	0	0	1	0	0	0	0	1	0	0	0	0	1	0	0	1	0	0	0	1	0	0	0	1	0	1	0
0	0	1	0	0	1	0	0	0	0	0	1	0	1	0	0	0	1	0	0	1	0	0	0	0	1	0	0	0	0	1	0	0	0	0	1	0	0	1	0	0	0	0	1	1	0	0	0	0	0
0	1	0	0	0	1	0	0	1	0	0	0	0	0	1	0	0	1	0	0	1	0	0	0	0	0	0	1	0	0	0	1	0	0	0	1	0	0	1	0	0	1	0	0	1	0	0	0	1	0
0	1	0	0	0	1	0	0	0	0	1	0	0	0	0	1	0	1	0	0	1	0	0	0	0	1	0	0	0	0	1	0	0	0	0	1	0	0	1	0	1	0	0	0	0	1	0	0	0	0
0	1	0	0	0	0	0	1	0	1	0	0	0	0	0	1	0	1	0	0	1	0	0	0	0	0	1	0	0	0	0	1	0	0	0	1	0	0	1	0	0	0	0	1	1	0	0	0	0	1
0	0	0	1	0	1	0	0	0	1	0	0	0	1	0	0	0	1	0	0	1	0	0	0	0	0	1	0	0	1	0	0	0	0	0	1	0	0	1	0	0	1	0	0	0	1	0	0	1	0
0	1	0	0	0	1	0	0	1	0	0	0	0	0	1	0	0	1	0	0	1	0	0	0	1	0	0	0	0	1	0	0	0	0	0	1	0	0	1	0	0	1	0	0	1	0	0	0	0	1
0	1	0	0	0	0	0	1	0	0	0	1	0	0	1	0	0	1	0	0	1	0	0	0	0	1	0	0	1	0	0	0	0	0	0	1	0	0	1	0	0	0	0	1	0	1	0	0	1	0
1	0	0	0	0	0	1	0	0	1	0	0	1	0	0	0	0	1	0	0	1	0	0	0	0	0	0	1	0	0	1	0	0	0	0	1	0	0	1	0	0	0	0	1	1	0	0	0	0	0
0	0	1	0	1	0	0	0	0	0	0	1	0	1	0	0	0	1	0	0	1	0	0	0	1	0	0	0	1	0	0	0	0	0	0	1	0	0	1	0	0	0	0	1	1	0	0	0	0	0
1	0	0	0	1	0	0	0	0	1	0	0	0	0	0	1	0	1	0	0	1	0	0	0	0	0	1	0	0	0	0	1	0	0	0	1	0	0	1	0	0	0	0	1	0	0	0	1	0	0
0	0	0	1	1	0	0	0	0	1	0	0	1	0	0	0	0	1	0	0	1	0	0	0	0	0	1	0	0	1	0	0	0	0	0	1	0	0	1	0	0	0	1	0	0	0	1	0	1	0
0	0	0	1	0	0	1	0	1	0	0	0	0	1	0	0	0	1	0	0	1	0	0	0	0	1	0	0	0	0	1	0	0	0	0	1	0	0	1	0	1	0	0	0	0	0	1	0	0	1
0	0	1	0	0	0	1	0	0	0	0	1	1	0	0	0	0	1	0	0	1	0	0	0	0	0	1	0	0	0	1	0	0	0	0	1	0	0	1	0	1	0	0	0	0	1	0	0	0	1
0	1	0	0	0	0	1	0	0	0	0	1	0	1	0	0	0	1	0	0	1	0	0	0	0	1	0	0	0	0	0	1	0	0	0	1	0	0	1	0	0	0	0	1	0	0	0	1	0	1
0	0	0	1	0	0	1	0	0	1	0	0	1	0	0	0	0	1	0	0	1	0	0	0	0	1	0	0	0	0	1	0	0	0	0	1	0	0	1	0	0	0	0	1	0	0	0	1	0	1
0	1	0	0	0	0	0	1	0	1	0	0	1	0	0	0	0	1	0	0	1	0	0	0	0	1	0	0	0	0	0	1	0	0	0	1	0	0	1	0	0	1	0	0	1	0	0	0	0	1
0	0	0	1	0	0	0	1	1	0	0	0	0	1	0	0	0	1	0	0	1	0	0	0	0	1	0	0	0	0	1	0	0	0	0	1	0	0	1	0	0	0	0	1	0	1	0	0	0	0
0	0	0	1	0	0	1	0	0	0	1	0	1	0	0	0	0	1	0	0	1	0	0	0	1	0	0	0	0	0	0	1	0	0	0	1	0	0	1	0	0	0	1	0	0	0	1	0	0	0
0	1	0	0	0	0	0	1	0	1	0	0	0	0	0	1	0	1	0	0	1	0	0	0	0	1	0	0	0	1	0	0	0	0	0	1	0	0	1	0	0	0	0	1	0	0	1	0	0	0
0	0	1	0	1	0	0	0	0	0	1	0	0	0	0	1	0	1	0	0	1	0	0	0	0	0	1	0	0	0	1	0	0	0	0	1	0	0	1	0	1	0	0	0	0	1	0	0	0	1
0	0	0	1	0	0	0	1	0	0	1	0	0	1	0	0	0	1	0	0	1	0	0	0	0	1	0	0	0	1	0	0	0	0	0	1	0	0	1	0	0	1	0	0	0	0	0	1	0	0
0	0	1	0	0	0	0	1	0	1	0	0	0	1	0	0	0	1	0	0	1	0	0	0	0	0	1	0	0	1	0	0	0	0	0	1	0	0	1	0	0	1	0	0	1	0	0	0	0	0
0	1	0	0	0	1	0	0	1	0	0	0	0	0	1	0	0	1	0	0	1	0	0	0	0	0	0	1	0	1	0	0	0	0	0	1	0	0	1	0	1	0	0	0	0	0	0	1	0	0
1	0	0	0	0	0	0	1	1	0	0	0	0	0	1	0	0	1	0	0	1	0	0	0	0	1	0	0	0	0	1	0	0	0	0	1	0	0	1	0	1	0	0	0	0	0	1	0	0	0
1	0	0	0	0	0	1	0	0	0	1	0	0	1	0	0	0	1	0	0	1	0	0	0	0	0	1	0	0	0	1	0	0	0	0	1	0	0	1	0	0	1	0	0	0	0	0	1	0	1
0	0	0	1	0	0	1	0	1	0	0	0	0	0	0	1	0	1	0	0	1	0	0	0	0	0	1	0	0	0	1	0	0	0	0	1	0	0	1	0	1	0	0	0	0	0	1	0	0	0
0	1	0	0	0	1	0	0	0	0	0	1	0	1	0	0	0	1	0	0	1	0	0	0	0	0	0	1	1	0	0	0	0	0	0	1	0	0	1	0	0	0	1	0	0	0	1	0	0	0
0	1	0	0	1	0	0	0	0	0	0	1	0	0	1	0	0	1	0	0	1	0	0	0	0	1	0	0	1	0	0	0	0	0	0	1	0	0	1	0	0	1	0	0	0	1	0	0	0	1
0	0	1	0	0	0	1	0	0	0	0	1	1	0	0	0	0	1	0	0	1	0	0	0	0	1	0	0	1	0	0	0	0	0	0	1	0	0	1	0	0	0	0	1	0	0	1	0	0	1
1	0	0	0	0	0	1	0	0	0	1	0	0	1	0	0	0	1	0	0	1	0	0	0	0	0	1	0	0	0	1	0	0	0	0	1	0	0	1	0	1	0	0	0	1	0	0	0	0	0
0	0	1	0	1	0	0	0	1	0	0	0	0	0	1	0	0	1	0	0	1	0	0	0	0	1	0	0	0	0	1	0	0	0	0	1	0	0	1	0	1	0	0	0	0	1	0	0	0	1
0	0	1	0	0	1	0	0	0	1	0	0	0	0	1	0	0	1	0	0	1	0	0	0	0	1	0	0	0	1	0	0	0	0	0	1	0	0	1	0	0	1	0	0	0	1	0	0	0	1
0	0	0	1	0	0	1	0	0	0	0	1	0	0	1	0	0	1	0	0	1	0	0	0	0	0	0	1	1	0	0	0	0	0	0	1	0	0	1	0	0	1	0	0	0	0	1	0	1	0
0	0	1	0	0	0	1	0	0	0	1	0	0	1	0	0	0	1	0	0	1	0	0	0	0	0	1	0	1	0	0	0	0	0	0	1	0	0	1	0	0	0	0	1	0	1	0	0	0	0
0	0	1	0	0	0	1	0	0	0	0	1	0	0	1	0	0	1	0	0	1	0	0	0	0	0	0	1	0	1	0	0	0	0	0	1	0	0	1	0	0	0	1	0	1	0	0	0	0	0
0	1	0	0	0	0	0	1	0	0	1	0	0	0	1	0	0	1	0	0	1	0	0	0	0	1	0	0	0	0	1	0	0	0	0	1	0	0	1	0	1	0	0	0	0	1	0	0	0	0
0	0	0	1	0	0	1	0	0	0	0	1	0	0	0	1	0	1	0	0	1	0	0	0	0	1	0	0	0	0	1	0	0	0	0	1	0	0	1	0	1	0	0	0	0	0	0	1	0	0
0	0	0	1	0	1	0	0	0	0	0	1	0	0	1	0	0	1	0	0	1	0	0	0	0	0	1	0	0	1	0	0	0	0	0	1	0	0	1	0	0	1	0	0	0	0	0	1	0	0
0	0	1	0	1	0	0	0	0	0	1	0	0	1	0	0	0	1	0	0	1	0	0	0	0	0	1	0	0	1	0	0	0	0	0	1	0	0	1	0	0	1	0	0	0	0	0	1	1	0
0	1	0	0	0	1	0	0	0	0	0	1	0	0	0	1	0	1	0	0	1	0	0	0	0	1	0	0	0	1	0	0	0	0	0	1	0	0	1	0	0	1	0	0	0	0	1	0	0	0
1	0	0	0	0	0	1	0	0	1	0	0	1	0	0	0	0	1	0	0	1	0	0	0	0	1	0	0	0	0	1	0	0	0	0	1	0	0	1	0	0	0	1	0	0	0	0	1	0	0
0	0	1	0	0	1	0	0	0	0	1	0	0	0	1	0	0	1	0	0	1	0	0	0	0	1	0	0	0	1	0	0	0	0	0	1	0	0	1	0	0	0	1	0	0	0	1	0	0	0
1	0	0	0	0	1	0	0	0	1	0	0	1	0	0	0	0	1	0	0	1	0	0	0	0	1	0	0	0	1	0	0	0	0	0	1	0	0	1	0	0	0	0	1	0	0	1	0	0	1
0	0	0	1	0	0	1	0	0	1	0	0	0	1	0	0	0	1	0	0	1	0	0	0	0	1	0	0	0	0	1	0	0	0	0	1	0	0	1	0	1	0	0	0	0	1	0	0	0	0
0	0	0	1	0	1	0	0	0	0	0	1	0	0	0	1	0	1	0	0	1	0	0	0	0	0	1	0	0	1	0	0	0	0	0	1	0	0	1	0	1	0	0	0	0	1	0	0	0	1
1	0	0	0	1	0	0	0	0	0	0	1	0	0	1	0	0	1	0	0	1	0	0	0	0	0	1	0	0	0	1	0	0	0	0	1	0	0	1	0	0	1	0	0	0	0	0	1	1	0
0	1	0	0	0	0	0	1	0	0	0	1	1	0	0	0	0	1	0	0	1	0	0	0	1	0	0	0	0	1	0	0	0	0	0	1	0	0	1	0	0	1	0	0	0	0	0	1	0	0
1	0	0	0	0	0	1	0	0	0	1	0	0	0	0	1	0	1	0	0	1	0	0	0	0	1	0	0	1	0	0	0	0	0	0	1	0	0	1	0	0	0	1	0	0	1	0	0	0	1
1	0	0	0	0	0	1	0	1	0	0	0	1	0	0	0	0	1	0	0	1	0	0	0	0	1	0	0	0	0	0	1	0	0	0	1	0	0	1	0	0	1	0	0	0	0	0	1	0	0
0	0	1	0	0	0	1	0	0	0	1	0	0	1	0	0	0	1	0	0	1	0	0	0	0	1	0	0	0	0	1	0	0	0	0	1	0	0	1	0	0	0	0	1	0	0	1	0	0	0
0	0	0	1	1	0	0	0	0	1	0	0	1	0	0	0	0	1	0	0	1	0	0	0	0	0	0	1	0	0	0	1	0	0	0	1	0	0	1	0	0	1	0	0	0	1	0	0	0	0
0	0	0	1	0	0	0	1	1	0	0	0	0	0	1	0	0	1	0	0	1	0	0	0	0	1	0	0	1	0	0	0	0	0	0	1	0	0	1	0	0	0	0	1	1	0	0	0	0	0
0	0	1	0	0	0	0	1	0	0	1	0	0	1	0	0	0	1	0	0	1	0	0	0	0	1	0	0	0	1	0	0	0	0	0	1	0	0	1	0	1	0	0	0	0	1	0	0	0	0
0	0	0	1	1	0	0	0	0	1	0	0	0	0	0	1	0	1	0	0	1	0	0	0	1	0	0	0	0	1	0	0	0	0	0	1	0	0	1	0	0	1	0	0	0	0	1	0	0	0
1	0	0	0	0	1	0	0	1	0	0	0	0	0	0	1	0	1	0	0	1	0	0	0	0	0	1	0	0	0	1	0	0	0	0	1	0	0	1	0	1	0	0	0	0	0	1	0	0	0
0	0	0	1	0	1	0	0	0	0	1	0	0	0	0	1	0	1	0	0	1	0	0	0	0	1	0	0	0	1	0	0	0	0	0	1	0	0	1	0	0	1	0	0	0	0	0	1	0	0
1	0	0	0	0	1	0	0	1	0	0	0	0	0	0	1	0	1	0	0	1	0	0	0	0	0	1	0	0	1	0	0	0	0	0	1	0	0	1	0	0	0	1	0	1	0	0	0	0	0
0	0	0	1	0	0	1	0	0	0	1	0	0	0	1	0	0	1	0	0	1	0	0	0	0	0	1	0	0	0	1	0	0	0	0	1	0	0	1	0	1	0	0	0	1	0	0	0	0	1
0	0	1	0	1	0	0	0	0	0	0	1	0	0	0	1	0	1	0	0	1	0	0	0	0	0	1	0	0	1	0	0	0	0	0	1	0	0	1	0	0	1	0	0	0	0	0	1	0	0
1	0	0	0	0	0	1	0	1	0	0	0	0	0	1	0	0	1	0	0	1	0	0	0	0	1	0	0	0	1	0	0	0	0	0	1	0	0	1	0	0	1	0	0	0	0	1	0	1	0
0	0	1	0	0	1	0	0	0	1	0	0	0	1	0	0	0	1	0	0	1	0	0	0	0	1	0	0	0	0	1	0	0	0	0	1	0	0	1	0	0	1	0	0	0	0	0	1	0	1
0	0	0	1	0	1	0	0	1	0	0	0	0	0	0	1	0	1	0	0	1	0	0	0	0	1	0	0	0	0	0	1	0	0	0	1	0	0	1	0	0	0	1	0	0	0	0	1	0	0
0	0	0	1	1	0	0	0	0	1	0	0	0	0	0	1	0	1	0	0	1	0	0	0	0	0	1	0	0	1	0	0	0	0	0	1	0	0	1	0	0	1	0	0	0	0	1	0	0	1
0	1	0	0	1	0	0	0	0	0	1	0	0	0	1	0	0	1	0	0	1	0	0	0	0	1	0	0	0	0	1	0	0	0	0	1	0	0	1	0	1	0	0	0	0	1	0	0	0	1
0	0	1	0	1	0	0	0	1	0	0	0	0	0	1	0	0	1	0	0	1	0	0	0	0	1	0	0	0	0	1	0	0	0	0	1	0	0	1	0	0	0	1	0	0	0	1	0	0	1
0	1	0	0	0	0	1	0	0	1	0	0	1	0	0	0	0	1	0	0	1	0	0	0	0	1	0	0	0	0	1	0	0	0	0	1	0	0	1	0	0	1	0	0	0	0	0	1	0	0
1	0	0	0	0	1	0	0	0	0	1	0	0	0	0	1	0	1	0	0	1	0	0	0	0	1	0	0	0	0	1	0	0	0	0	1	0	0	1	0	1	0	0	0	0	1	0	0	0	0
0	0	1	0	0	0	1	0	0	1	0	0	0	0	0	1	0	1	0	0	1	0	0	0	0	0	1	0	0	0	0	1	0	0	0	1	0	0	1	0	0	1	0	0	0	0	1	0	0	1
0	0	0	1	0	0	1	0	1	0	0	0	1	0	0	0	0	1	0	0	1	0	0	0	0	0	1	0	0	0	1	0	0	0	0	1	0	0	1	0	1	0	0	0	0	0	1	0	0	1
0	0	1	0	0	1	0	0	0	1	0	0	0	0	1	0	0	1	0	0	1	0	0	0	0	1	0	0	0	0	1	0	0	0	0	1	0	0	1	0	0	1	0	0	0	1	0	0	0	0
0	0	0	1	0	0	1	0	0	1	0	0	1	0	0	0	0	1	0	0	1	0	0	0	1	0	0	0	0	1	0	0	0	0	0	1	0	0	1	0	1	0	0	0	0	1	0	0	0	1
0	0	0	1	0	0	1	0	0	0	1	0	0	0	0	1	0	1	0	0	1	0	0	0	0	1	0	0	0	1	0	0	0	0	0	1	0	0	1	0	0	0	0	1	0	0	0	1	1	0
0	0	0	1	0	0	1	0	0	0	1	0	0	0	0	1	0	1	0	0	1	0	0	0	0	1	0	0	0	0	1	0	0	0	0	1	0	0	1	0	0	1	0	0	0	1	0	0	0	1
0	0	1	0	0	1	0	0	0	0	0	1	0	0	1	0	0	1	0	0	1	0	0	0	0	0	1	0	0	1	0	0	0	0	0	1	0	0	1	0	0	0	1	0	0	1	0	0	1	0
0	0	0	1	0	1	0	0	0	1	0	0	0	0	1	0	0	1	0	0	1	0	0	0	0	0	0	1	0	1	0	0	0	0	0	1	0	0	1	0	0	1	0	0	0	0	0	1	0	0
1	0	0	0	0	0	0	1	0	1	0	0	0	0	0	1	0	1	0	0	1	0	0	0	0	0	0	1	0	0	1	0	0	0	0	1	0	0	1	0	0	0	0	1	1	0	0	0	0	1
0	0	0	1	1	0	0	0	0	1	0	0	1	0	0	0	0	1	0	0	1	0	0	0	0	1	0	0	1	0	0	0	0	0	0	1	0	0	1	0	0	1	0	0	0	0	0	1	0	1
0	0	0	1	0	0	1	0	0	0	1	0	0	1	0	0	0	1	0	0	1	0	0	0	1	0	0	0	0	0	1	0	0	0	0	1	0	0	1	0	0	0	0	1	0	0	0	1	0	0
1	0	0	0	0	0	1	0	1	0	0	0	0	0	1	0	0	1	0	0	1	0	0	0	0	1	0	0	0	1	0	0	0	0	0	1	0	0	1	0	0	0	1	0	0	0	0	1	0	0
0	1	0	0	0	1	0	0	0	1	0	0	0	0	0	1	0	1	0	0	1	0	0	0	0	1	0	0	0	0	1	0	0	0	0	1	0	0	1	0	0	1	0	0	0	0	1	0	0	1
0	0	0	1	0	0	1	0	0	1	0	0	0	0	0	1	0	1	0	0	1	0	0	0	0	0	1	0	0	0	1	0	0	0	0	1	0	0	1	0	0	1	0	0	0	0	1	0	0	1
0	1	0	0	0	0	0	1	0	0	1	0	1	0	0	0	0	1	0	0	1	0	0	0	0	0	1	0	1	0	0	0	0	0	0	1	0	0	1	0	1	0	0	0	0	0	0	1	0	0
0	1	0	0	0	1	0	0	1	0	0	0	0	1	0	0	0	1	0	0	1	0	0	0	0	1	0	0	1	0	0	0	0	0	0	1	0	0	1	0	1	0	0	0	1	0	0	0	0	0
1	0	0	0	1	0	0	0	1	0	0	0	0	0	0	1	0	1	0	0	1	0	0	0	1	0	0	0	0	1	0	0	0	0	0	1	0	0	1	0	0	0	1	0	0	0	1	0	0	0
0	1	0	0	0	0	1	0	0	0	0	1	0	1	0	0	0	1	0	0	1	0	0	0	0	1	0	0	0	0	1	0	0	0	0	1	0	0	1	0	1	0	0	0	0	0	1	0	1	0
0	1	0	0	0	0	0	1	0	0	1	0	0	0	0	1	0	1	0	0	1	0	0	0	0	1	0	0	0	1	0	0	0	0	0	1	0	0	1	0	0	0	1	0	0	1	0	0	0	0
0	1	0	0	0	0	1	0	0	0	1	0	0	1	0	0	0	1	0	0	1	0	0	0	0	0	1	0	0	0	0	1	0	0	0	1	0	0	1	0	0	0	1	0	0	0	1	0	0	0
0	0	0	1	1	0	0	0	0	1	0	0	1	0	0	0	0	1	0	0	1	0	0	0	1	0	0	0	0	1	0	0	0	0	0	1	0	0	1	0	0	0	1	0	0	1	0	0	0	1
0	1	0	0	0	1	0	0	1	0	0	0	1	0	0	0	0	1	0	0	1	0	0	0	0	1	0	0	0	0	1	0	0	0	0	1	0	0	1	0	0	0	1	0	0	0	0	1	0	1
0	1	0	0	0	1	0	0	0	0	0	1	0	1	0	0	0	1	0	0	1	0	0	0	0	0	1	0	0	1	0	0	0	0	0	1	0	0	1	0	0	0	0	1	0	1	0	0	0	0
1	0	0	0	0	0	1	0	0	0	1	0	0	0	1	0	0	1	0	0	1	0	0	0	0	1	0	0	0	0	1	0	0	0	0	1	0	0	1	0	0	0	1	0	0	0	1	0	0	0
0	0	1	0	0	0	0	1	0	1	0	0	0	1	0	0	0	1	0	0	1	0	0	0	0	0	1	0	0	1	0	0	0	0	0	1	0	0	1	0	0	0	1	0	1	0	0	0	0	0
0	0	1	0	0	0	0	1	0	0	1	0	0	0	1	0	0	1	0	0	1	0	0	0	0	0	0	1	0	1	0	0	0	0	0	1	0	0	1	0	0	0	0	1	1	0	0	0	1	0
1	0	0	0	0	0	1	0	0	0	1	0	0	0	0	1	0	1	0	0	1	0	0	0	0	0	0	1	0	0	1	0	0	0	0	1	0	0	1	0	0	0	0	1	0	0	1	0	0	1
1	0	0	0	0	1	0	0	1	0	0	0	0	0	0	1	0	1	0	0	1	0	0	0	0	1	0	0	0	0	1	0	0	0	0	1	0	0	1	0	0	0	0	1	0	1	0	0	0	0
1	0	0	0	1	0	0	0	1	0	0	0	0	1	0	0	0	1	0	0	1	0	0	0	0	1	0	0	0	0	0	1	0	0	0	1	0	0	1	0	0	0	0	1	0	0	0	1	0	1
0	1	0	0	1	0	0	0	1	0	0	0	0	1	0	0	0	1	0	0	1	0	0	0	0	1	0	0	0	1	0	0	0	0	0	1	0	0	1	0	0	0	0	1	0	0	0	1	0	0
0	0	1	0	0	0	0	1	0	0	1	0	1	0	0	0	0	1	0	0	1	0	0	0	0	0	0	1	0	0	0	1	0	0	0	1	0	0	1	0	0	0	1	0	1	0	0	0	1	0
0	1	0	0	0	1	0	0	1	0	0	0	0	0	1	0	0	1	0	0	1	0	0	0	0	0	0	1	0	0	0	1	0	0	0	1	0	0	1	0	1	0	0	0	1	0	0	0	1	0
1	0	0	0	0	0	0	1	0	1	0	0	0	1	0	0	0	1	0	0	1	0	0	0	1	0	0	0	1	0	0	0	0	0	0	1	0	0	1	0	0	1	0	0	0	1	0	0	1	0
0	0	0	1	0	0	1	0	0	0	1	0	0	0	0	1	0	1	0	0	1	0	0	0	0	1	0	0	0	0	0	1	0	0	0	1	0	0	1	0	0	0	1	0	0	1	0	0	0	0
0	1	0	0	0	1	0	0	1	0	0	0	1	0	0	0	0	1	0	0	1	0	0	0	0	0	0	1	0	0	1	0	0	0	0	1	0	0	1	0	0	1	0	0	1	0	0	0	1	0
0	1	0	0	0	1	0	0	0	0	0	1	0	1	0	0	0	1	0	0	1	0	0	0	0	0	1	0	0	1	0	0	0	0	0	1	0	0	1	0	0	1	0	0	0	1	0	0	0	1
0	0	0	1	1	0	0	0	0	0	0	1	0	0	1	0	0	1	0	0	1	0	0	0	0	1	0	0	0	0	0	1	0	0	0	1	0	0	1	0	0	1	0	0	1	0	0	0	1	0
0	0	0	1	0	0	0	1	0	0	1	0	1	0	0	0	0	1	0	0	1	0	0	0	0	0	1	0	0	0	0	1	0	0	0	1	0	0	1	0	0	0	1	0	1	0	0	0	1	0
0	0	1	0	0	1	0	0	0	1	0	0	0	1	0	0	0	1	0	0	1	0	0	0	0	1	0	0	1	0	0	0	0	0	0	1	0	0	1	0	0	1	0	0	0	0	0	1	0	0
0	0	1	0	0	1	0	0	0	0	0	1	0	0	1	0	0	1	0	0	1	0	0	0	0	1	0	0	1	0	0	0	0	0	0	1	0	0	1	0	0	1	0	0	0	0	1	0	0	0
1	0	0	0	0	0	1	0	0	0	1	0	1	0	0	0	0	1	0	0	1	0	0	0	0	0	1	0	0	1	0	0	0	0	0	1	0	0	1	0	1	0	0	0	0	0	0	1	1	0
1	0	0	0	0	0	0	1	1	0	0	0	0	0	1	0	0	1	0	0	1	0	0	0	0	0	0	1	0	1	0	0	0	0	0	1	0	0	1	0	1	0	0	0	0	0	0	1	1	0
0	0	0	1	0	0	1	0	0	0	0	1	0	0	1	0	0	1	0	0	1	0	0	0	0	0	0	1	0	0	1	0	0	0	0	1	0	0	1	0	0	0	1	0	0	0	1	0	0	1
1	0	0	0	0	0	1	0	0	1	0	0	0	0	0	1	0	1	0	0	1	0	0	0	0	0	1	0	0	0	1	0	0	0	0	1	0	0	1	0	0	1	0	0	0	0	0	1	0	0
0	0	1	0	0	0	1	0	0	0	1	0	0	0	0	1	0	1	0	0	1	0	0	0	0	1	0	0	0	0	1	0	0	0	0	1	0	0	1	0	1	0	0	0	0	1	0	0	0	0
1	0	0	0	1	0	0	0	0	1	0	0	0	0	0	1	0	1	0	0	1	0	0	0	0	1	0	0	1	0	0	0	0	0	0	1	0	0	1	0	0	0	1	0	1	0	0	0	1	0
0	0	1	0	1	0	0	0	1	0	0	0	0	0	1	0	0	1	0	0	1	0	0	0	0	0	1	0	0	1	0	0	0	0	0	1	0	0	1	0	0	0	0	1	0	0	0	1	1	0
0	1	0	0	0	0	1	0	0	0	0	1	0	1	0	0	0	1	0	0	1	0	0	0	1	0	0	0	1	0	0	0	0	0	0	1	0	0	1	0	0	0	0	1	1	0	0	0	0	1
0	1	0	0	0	0	0	1	0	1	0	0	0	1	0	0	0	1	0	0	1	0	0	0	1	0	0	0	1	0	0	0	0	0	0	1	0	0	1	0	0	1	0	0	0	0	0	1	0	0
1	0	0	0	0	1	0	0	0	0	0	1	0	0	1	0	0	1	0	0	1	0	0	0	0	1	0	0	0	1	0	0	0	0	0	1	0	0	1	0	0	0	1	0	0	1	0	0	0	1
0	1	0	0	0	0	1	0	0	1	0	0	0	0	0	1	0	1	0	0	1	0	0	0	0	1	0	0	0	0	1	0	0	0	0	1	0	0	1	0	1	0	0	0	0	1	0	0	0	1
0	1	0	0	0	1	0	0	1	0	0	0	0	0	0	1	0	1	0	0	1	0	0	0	0	0	1	0	0	1	0	0	0	0	0	1	0	0	1	0	1	0	0	0	0	0	1	0	0	1
0	0	0	1	0	0	1	0	0	0	0	1	0	0	0	1	0	1	0	0	1	0	0	0	0	0	1	0	0	1	0	0	0	0	0	1	0	0	1	0	0	0	1	0	0	0	1	0	0	1
0	0	0	1	0	0	1	0	0	1	0	0	1	0	0	0	0	1	0	0	1	0	0	0	0	0	1	0	0	0	1	0	0	0	0	1	0	0	1	0	0	1	0	0	0	1	0	0	1	0
0	0	1	0	0	1	0	0	0	0	0	1	0	0	1	0	0	1	0	0	1	0	0	0	0	1	0	0	0	0	1	0	0	0	0	1	0	0	1	0	0	0	1	0	0	1	0	0	0	0
0	1	0	0	0	1	0	0	1	0	0	0	0	0	1	0	0	1	0	0	1	0	0	0	0	0	0	1	0	0	1	0	0	0	0	1	0	0	1	0	0	0	0	1	0	0	1	0	0	1
0	0	1	0	0	1	0	0	0	1	0	0	1	0	0	0	0	1	0	0	1	0	0	0	0	0	0	1	0	0	1	0	0	0	0	1	0	0	1	0	0	0	0	1	0	0	1	0	0	1
0	1	0	0	0	0	0	1	0	1	0	0	0	1	0	0	0	1	0	0	1	0	0	0	0	1	0	0	0	0	1	0	0	0	0	1	0	0	1	0	0	0	0	1	0	0	0	1	1	0
0	0	1	0	1	0	0	0	1	0	0	0	1	0	0	0	0	1	0	0	1	0	0	0	0	0	1	0	0	1	0	0	0	0	0	1	0	0	1	0	0	0	0	1	0	0	1	0	0	0
0	1	0	0	1	0	0	0	0	0	1	0	0	1	0	0	0	1	0	0	1	0	0	0	0	0	1	0	0	1	0	0	0	0	0	1	0	0	1	0	0	0	1	0	0	0	0	1	0	0
0	0	1	0	1	0	0	0	0	0	1	0	0	0	0	1	0	1	0	0	1	0	0	0	0	1	0	0	1	0	0	0	0	0	0	1	0	0	1	0	0	0	1	0	0	1	0	0	1	0
0	0	1	0	0	0	1	0	0	1	0	0	1	0	0	0	0	1	0	0	1	0	0	0	0	1	0	0	0	0	0	1	0	0	0	1	0	0	1	0	0	1	0	0	0	1	0	0	0	0
1	0	0	0	0	0	0	1	0	0	0	1	1	0	0	0	0	1	0	0	1	0	0	0	0	1	0	0	1	0	0	0	0	0	0	1	0	0	1	0	0	1	0	0	0	0	1	0	0	1
1	0	0	0	1	0	0	0	0	0	1	0	1	0	0	0	0	1	0	0	1	0	0	0	0	1	0	0	0	0	1	0	0	0	0	1	0	0	1	0	1	0	0	0	1	0	0	0	0	0
0	1	0	0	0	1	0	0	0	0	0	1	0	1	0	0	0	1	0	0	1	0	0	0	0	1	0	0	0	1	0	0	0	0	0	1	0	0	1	0	0	1	0	0	0	0	1	0	0	1
1	0	0	0	0	0	1	0	0	0	1	0	0	1	0	0	0	1	0	0	1	0	0	0	1	0	0	0	1	0	0	0	0	0	0	1	0	0	1	0	0	0	1	0	0	0	0	1	0	0
1	0	0	0	0	0	1	0	0	0	0	1	0	0	1	0	0	1	0	0	1	0	0	0	0	1	0	0	1	0	0	0	0	0	0	1	0	0	1	0	0	1	0	0	0	0	0	1	0	0
0	0	0	1	0	0	1	0	0	1	0	0	0	1	0	0	0	1	0	0	1	0	0	0	0	0	1	0	0	1	0	0	0	0	0	1	0	0	1	0	0	1	0	0	1	0	0	0	0	1
0	0	1	0	0	0	1	0	0	1	0	0	1	0	0	0	0	1	0	0	1	0	0	0	1	0	0	0	0	0	1	0	0	0	0	1	0	0	1	0	0	0	0	1	0	0	1	0	0	1
0	1	0	0	0	1	0	0	0	0	1	0	0	0	1	0	0	1	0	0	1	0	0	0	0	1	0	0	0	0	1	0	0	0	0	1	0	0	1	0	0	0	0	1	0	1	0	0	0	1
0	0	1	0	0	1	0	0	1	0	0	0	0	0	0	1	0	1	0	0	1	0	0	0	0	1	0	0	0	0	1	0	0	0	0	1	0	0	1	0	0	0	1	0	0	1	0	0	0	0
0	0	0	1	0	0	1	0	0	0	0	1	0	0	1	0	0	1	0	0	1	0	0	0	0	1	0	0	0	0	1	0	0	0	0	1	0	0	1	0	0	0	0	1	1	0	0	0	0	0
[truncated: 1,726 more rows]
[truncated: 108 more columns]
