# Supplementary material for: Prediction of mammalian tissue-specific CLOCK–BMAL1 binding to E-box DNA motifs
Source: Sci Rep. 2023 May 12;13:7742. doi: 10.1038/s41598-023-34115-w (PMC10182026; doi:10.1038/s41598-023-34115-w)
Supplement: Supplementary file 8 — Supplementary Information 7. [file 41598_2023_34115_MOESM8_ESM.xlsx]

## Sheet: Supplementary_material
	LIST OF FILES USED IN MODEL FEATURE PROCCESSING AND THEIR ACCESSION NUMBERS
DNase-seq	Accession number
Heart DNase-seq	ENCSR656TAD
Liver DNase-seq	ENCSR854HXZ
Kidney DNase-seq	ENCSR607TSZ
Histone Modification	Accession number
Heart H3K27ac	https://www.encodeproject.org/search/?type=Experiment&searchTerm=ENCFF266FCV
Heart H3K4me1	https://www.encodeproject.org/search/?type=Experiment&searchTerm=ENCFF046ROZ
Heart H3K4me3	https://www.encodeproject.org/search/?type=Experiment&searchTerm=ENCFF660WNU
Heart H3K27me3	https://www.encodeproject.org/search/?type=Experiment&searchTerm=ENCFF694RNA
Heart H3K36me3	https://www.encodeproject.org/search/?type=Experiment&searchTerm=ENCFF530GAZ
Liver H3K27ac	https://www.encodeproject.org/search/?type=Experiment&searchTerm=ENCFF622QOD
Liver H3K4me1	https://www.encodeproject.org/search/?type=Experiment&searchTerm=ENCFF461MHV
Liver H3K4me3	https://www.encodeproject.org/search/?type=Experiment&searchTerm=ENCFF244PVS
Liver H3K27me3	https://www.encodeproject.org/search/?type=Experiment&searchTerm=ENCFF920LDK
Liver H3K36me3	https://www.encodeproject.org/search/?type=Experiment&searchTerm=ENCFF568ZKA
Kidney H3K27ac	https://www.encodeproject.org/search/?type=Experiment&searchTerm=ENCFF859YPP
Kidney H3K4me1	https://www.encodeproject.org/search/?type=Experiment&searchTerm=ENCFF315BGU
Kidney H3K4me3	https://www.encodeproject.org/search/?type=Experiment&searchTerm=ENCFF673XLI
Kidney H3K27me3	https://www.encodeproject.org/search/?type=Experiment&searchTerm=ENCFF340FSY
Kidney H3K36me3	https://www.encodeproject.org/search/?type=Experiment&searchTerm=ENCFF777DPK
